# Supplementary material for: A novel role for vaping in mitochondrial gene dysregulation and inflammation fundamental to disease development
Source: Sci Rep. 2021 Nov 23;11:22773. doi: 10.1038/s41598-021-01965-1 (PMC8611078; doi:10.1038/s41598-021-01965-1)
Supplement: Supplementary file 4 — Supplementary Table S1. [file 41598_2021_1965_MOESM4_ESM.xlsx]

## Sheet: All DEGs_n92
A novel role for vaping in mitochondrial gene dysregulation and inflammation fundamental to disease development, By: Tommasi et al.
Table S1. Differntially expressed genes (DEGs) in vapers as compared to controls
				Primary Model		cum e-liq sensitivity model			PY sensitivity model		Consistency with primary model
								Consistency with primary model
gene_name	gene_type.x	Chromosome.x	Strand.x	FCdirection.x	adj.P.Val.x	FCdirection.y	adj.P.Val.y	Yes | No	FCdirection	adj.P.Val	Yes | No
AC006033.2	lincRNA	7	-	down	0.0725384	down	0.0555072	Yes	down	0.455185	No
AC010653.3	processed_pseudogene	16	-	up	0.0626928	up	0.0293186	Yes	up	0.356256	No
AC026150.2	unprocessed_pseudogene	15	+	up	0.0826822	up	0.0836953	Yes	up	0.412499	No
AC087286.4	sense_intronic	15	+	up	0.0624713	up	0.0361923	Yes	up	0.368927	No
ADGRG1	protein_coding	16	+	down	0.0531325	down	0.0853365	Yes	down	0.283062	No
ADGRG5	protein_coding	16	+	down	0.0203486	down	0.054196	Yes	down	0.310001	No
ADRB2	protein_coding	5	+	down	0.0725776	down	0.0771723	Yes	down	0.427865	No
AGAP14	unprocessed_pseudogene	10	+	down	0.046077	down	0.116269	No	down	0.819373	No
AL356488.2	lincRNA	1	+	up	0.0505261	up	0.0645103	Yes	up	0.454027	No
AL359644.1	antisense_RNA	9	+	up	0.0725384	up	0.0216678	Yes	up	0.256167	No
AL591866.1	processed_pseudogene	1	+	up	0.0183042	up	0.0408325	Yes	up	0.305709	No
ALDH7A1	protein_coding	5	-	up	0.066061	up	0.0464263	Yes	up	0.247828	No
ANKRD36BP2	transcribed_unprocessed_pseudogene	2	+	up	0.0606072	up	0.039254	Yes	up	0.240279	No
ATP5G2P3	processed_pseudogene	2	+	up	0.0912281	up	0.125501	No	up	0.282791	No
B3GAT1	protein_coding	11	-	down	0.0725384	down	0.142276	No	down	0.282791	No
BEX3	protein_coding	X	+	up	0.0982767	up	0.0408325	Yes	up	0.29251	No
C9orf172	protein_coding	9	+	down	0.0512757	down	0.0616303	Yes	down	0.282085	No
CACNA2D2	protein_coding	3	-	down	0.0606072	down	0.0737509	Yes	down	0.206082	No
CARMIL3	protein_coding	14	+	down	0.01786	down	0.0241925	Yes	down	0.1684	No
CCL4	protein_coding	17	+	down	0.0725384	down	0.092726	Yes	down	0.382523	No
COL27A1	protein_coding	9	+	up	0.0541093	up	0.0662741	Yes	up	0.197189	No
ERBB2	protein_coding	17	+	down	0.0606072	down	0.0718414	Yes	down	0.247828	No
FGFBP2	protein_coding	4	-	down	0.0790509	down	0.170136	No	down	0.282791	No
GZMA	protein_coding	5	+	down	0.074566	down	0.135922	No	down	0.299142	No
GZMH	protein_coding	14	-	down	0.0644944	down	0.126656	No	down	0.294295	No
HIST1H2BD	protein_coding	6	+	up	0.0512757	up	0.022786	Yes	up	0.247828	No
LAIR2	protein_coding	19	+	down	0.0723433	down	0.109788	No	down	0.339743	No
MAGI2-AS3	processed_transcript	7	+	up	0.0819454	up	0.039254	Yes	up	0.49523	No
MDS2	protein_coding	1	+	up	0.070825	up	0.185087	No	up	0.467428	No
MEF2C-AS1	antisense_RNA	5	+	up	0.0259164	up	0.00781732	Yes	up	0.259719	No
MIR3648-1	miRNA	21	+	up	0.0512757	up	0.039254	Yes	up	0.283062	No
MIR3648-2	miRNA	21	+	up	0.0512757	up	0.039254	Yes	up	0.283062	No
MLH3	protein_coding	14	-	up	0.0756866	up	0.0258359	Yes	up	0.283062	No
MT-RNR1	Mt_rRNA	M	+	up	0.0804935	up	0.0380591	Yes	up	0.256167	No
MT-TA	Mt_tRNA	M	-	up	0.0541093	up	0.0290904	Yes	up	0.206082	No
MT-TG	Mt_tRNA	M	+	up	0.01786	up	0.0115506	Yes	up	0.237487	No
MT-TH	Mt_tRNA	M	+	up	0.0850138	up	0.0319857	Yes	up	0.231752	No
MT-TI	Mt_tRNA	M	+	up	0.0934551	up	0.0258359	Yes	up	0.247828	No
MT-TK	Mt_tRNA	M	+	up	0.0541093	up	0.0375597	Yes	up	0.270203	No
MT-TL2	Mt_tRNA	M	+	up	0.0804935	up	0.0559305	Yes	up	0.263337	No
MT-TM	Mt_tRNA	M	+	up	0.0725384	up	0.044717	Yes	up	0.276048	No
MT-TQ	Mt_tRNA	M	-	up	0.0861332	up	0.0210344	Yes	up	0.197189	No
MTRNR2L3	protein_coding	20	-	up	0.0756866	up	0.0306871	Yes	up	0.207011	No
MYRF	protein_coding	11	+	down	0.0838001	down	0.0669718	Yes	down	0.283815	No
NEXN	protein_coding	1	+	up	0.0606072	up	0.0158643	Yes	up	0.34003	No
NINL	protein_coding	20	-	down	0.074566	down	0.139379	No	down	0.339743	No
NKG7	protein_coding	19	-	down	0.0259164	down	0.05259	Yes	down	0.256167	No
NUAK1	protein_coding	12	-	down	0.0725384	down	0.266515	No	down	0.41747	No
OSBPL5	protein_coding	11	-	down	0.026008	down	0.0348475	Yes	down	0.129769	No
OST4	protein_coding	2	-	up	0.0606072	up	0.0204869	Yes	up	0.26027	No
PDGFRB	protein_coding	5	-	down	0.0259164	down	0.039254	Yes	down	0.263337	No
POLR3G	protein_coding	5	+	up	0.0195196	up	0.00781732	Yes	up	0.1684	No
PPBP	protein_coding	4	-	up	0.0728477	up	0.0367829	Yes	up	0.427865	No
PRF1	protein_coding	10	-	down	0.0725384	down	0.129476	No	down	0.283062	No
RNF32	protein_coding	7	+	up	0.046077	up	0.0306871	Yes	up	0.206082	No
SCD5	protein_coding	4	-	down	0.0774943	down	0.0319857	Yes	down	0.206082	No
SLC1A7	protein_coding	1	-	down	0.0826822	down	0.0920602	Yes	down	0.359702	No
SMIM5	protein_coding	17	+	up	0.0606072	up	0.0261703	Yes	up	0.282791	No
SOX13	protein_coding	1	+	down	0.0203486	down	0.043817	Yes	down	0.282085	No
SVIP	protein_coding	11	-	up	0.0203486	up	0.0158643	Yes	up	0.206082	No
TBX21	protein_coding	17	+	down	0.0259164	down	0.0575317	Yes	down	0.294295	No
TMIE	protein_coding	3	+	up	0.0940717	up	0.341007	No	up	0.560698	No
TNNC1	protein_coding	3	-	up	0.0924275	up	0.172394	No	up	0.41909	No
TSHZ2	protein_coding	20	+	up	0.0725384	up	0.102881	No	up	0.283062	No
TTC38	protein_coding	22	+	down	0.0512757	down	0.0712187	Yes	down	0.304703	No
WHAMMP2	transcribed_unprocessed_pseudogene	15	+	up	0.0259164	up	0.00236848	Yes	up	0.197189	No
ZNF385D	protein_coding	3	-	up	0.0218761	up	0.00781732	Yes	up	0.247828	No
AC078883.3	antisense_RNA	2	-	up	0.0505261	up	0.00637743	Yes	up	0.237487	No
AC116348.2	antisense_RNA	16	-	down	0.0512757	down	0.0258359	Yes	down	0.320806	No
AC133644.2	antisense_RNA	2	-	up	0.0927187	up	0.0832994	Yes	up	0.197189	No
ADCY9	protein_coding	16	-	down	0.0259164	down	0.0258359	Yes	down	0.197189	No
ADGRB2	protein_coding	1	-	down	0.0512757	down	0.0522942	Yes	down	0.25566	No
AKR1E2	protein_coding	10	+	up	0.0862532	up	0.170045	No	up	0.620145	No
CALD1	protein_coding	7	+	up	0.0531325	up	0.0290743	Yes	up	0.326864	No
CCL3	protein_coding	17	-	down	0.0725384	down	0.0662741	Yes	down	0.270203	No
CTNNAL1	protein_coding	9	-	up	0.0982767	up	0.0290743	Yes	up	0.338863	No
CYP4F35P	transcribed_unprocessed_pseudogene	18	+	down	0.0606072	down	0.0603553	Yes	down	0.25566	No
DENND2C	protein_coding	1	-	up	0.0738721	up	0.0369528	Yes	up	0.263337	No
FHIT	protein_coding	3	-	up	0.0862532	up	0.0870293	Yes	up	0.548062	No
GNG11	protein_coding	7	+	up	0.0775742	up	0.0329792	Yes	up	0.46239	No
HIST1H2BH	protein_coding	6	+	up	0.0894801	up	0.0177376	Yes	up	0.256167	No
HIST1H4H	protein_coding	6	-	up	0.0611046	up	0.0189146	Yes	up	0.197189	No
HYKK	protein_coding	15	+	up	0.0737595	up	0.0717654	Yes	up	0.584805	No
KIR3DL2	protein_coding	19	+	down	0.0861332	down	0.161886	No	down	0.256167	No
LIPC	protein_coding	15	+	up	0.0644944	up	0.0158643	Yes	up	0.283062	No
MT-TR	Mt_tRNA	M	+	up	0.0725384	up	0.00781732	Yes	up	0.1684	No
MT-TW	Mt_tRNA	M	+	up	0.0869678	up	0.0587972	Yes	up	0.206082	No
PARVB	protein_coding	22	+	up	0.0804935	up	0.0419912	Yes	up	0.510407	No
PF4	protein_coding	4	-	up	0.0982767	up	0.0464768	Yes	up	0.535888	No
RGS18	protein_coding	1	+	up	0.0874049	up	0.0216678	Yes	up	0.294295	No
TPM1	protein_coding	15	+	up	0.0606072	up	0.00809307	Yes	up	0.294295	No
											75	Number of checks						Primary	cum e-liq sensitivty
											92	Total number of DEGs in this model			Combined adj. P-value for all genes showing consistent results in the 2 models		adj. P-vlue	0.060318	0.040862
											0.815217	Proportion that are consistent with original model

## Sheet: Vape_specific DEGs_n25
A novel role for vaping in mitochondrial gene dysregulation and inflammation fundamental to disease development, By: Tommasi et al.
Table S1. Differntially expressed genes (DEGs) in vapers as compared to controls
				Primary Model		cum e-liq sensitivity model			PY sensitivity model		Consistency with primary model
								Consistency with primary model
gene_name	gene_type.x	Chromosome.x	Strand.x	FCdirection.x	adj.P.Val.x	FCdirection.y	adj.P.Val.y	Yes | No	FCdirection	adj.P.Val	Yes | No
AC078883.3	antisense_RNA	2	-	up	0.0505261	up	0.00637743	Yes	up	0.237487	No
AC114752.2	antisense_RNA	2	-	up	0.0928762	up	0.0775108	Yes	up	0.590372	No
AC116348.2	antisense_RNA	16	-	down	0.0512757	down	0.0258359	Yes	down	0.320806	No
AC133644.2	antisense_RNA	2	-	up	0.0927187	up	0.0832994	Yes	up	0.197189	No
ADCY9	protein_coding	16	-	down	0.0259164	down	0.0258359	Yes	down	0.197189	No
ADGRB2	protein_coding	1	-	down	0.0512757	down	0.0522942	Yes	down	0.25566	No
AKR1E2	protein_coding	10	+	up	0.0862532	up	0.170045	No	up	0.620145	No
CALD1	protein_coding	7	+	up	0.0531325	up	0.0290743	Yes	up	0.326864	No
CCL3	protein_coding	17	-	down	0.0725384	down	0.0662741	Yes	down	0.270203	No
CTNNAL1	protein_coding	9	-	up	0.0982767	up	0.0290743	Yes	up	0.338863	No
CYP4F35P	transcribed_unprocessed_pseudogene	18	+	down	0.0606072	down	0.0603553	Yes	down	0.25566	No
DENND2C	protein_coding	1	-	up	0.0738721	up	0.0369528	Yes	up	0.263337	No
FHIT	protein_coding	3	-	up	0.0862532	up	0.0870293	Yes	up	0.548062	No
GNG11	protein_coding	7	+	up	0.0775742	up	0.0329792	Yes	up	0.46239	No
HIST1H2BH	protein_coding	6	+	up	0.0894801	up	0.0177376	Yes	up	0.256167	No
HIST1H4H	protein_coding	6	-	up	0.0611046	up	0.0189146	Yes	up	0.197189	No
HYKK	protein_coding	15	+	up	0.0737595	up	0.0717654	Yes	up	0.584805	No
KIR3DL2	protein_coding	19	+	down	0.0861332	down	0.161886	No	down	0.256167	No
LIPC	protein_coding	15	+	up	0.0644944	up	0.0158643	Yes	up	0.283062	No
MT-TR	Mt_tRNA	M	+	up	0.0725384	up	0.00781732	Yes	up	0.1684	No
MT-TW	Mt_tRNA	M	+	up	0.0869678	up	0.0587972	Yes	up	0.206082	No
PARVB	protein_coding	22	+	up	0.0804935	up	0.0419912	Yes	up	0.510407	No
PF4	protein_coding	4	-	up	0.0982767	up	0.0464768	Yes	up	0.535888	No
RGS18	protein_coding	1	+	up	0.0874049	up	0.0216678	Yes	up	0.294295	No
TPM1	protein_coding	15	+	up	0.0606072	up	0.00809307	Yes	up	0.294295	No
											23	Number of checks						Primary	cum e-liq sensitivty
											25	Total number of DEGs in this model			Combined adj. P-value for all genes showing consistent results in the 2 models		adj. P-vlue	0.0722596	0.040088
											0.92	Proportion that are consistent with original model

## Sheet: Common DEGs_n67
A novel role for vaping in mitochondrial gene dysregulation and inflammation fundamental to disease development, By: Tommasi et al.
Table S1. Differntially expressed genes (DEGs) in vapers as compared to controls
				Primary Model		cum e-liq sensitivity model			PY sensitivity model		Consistency with primary model
								Consistency with primary model
gene_name	gene_type.x	Chromosome.x	Strand.x	FCdirection.x	adj.P.Val.x	FCdirection.y	adj.P.Val.y	Yes | No	FCdirection	adj.P.Val	Yes | No
AC006033.2	lincRNA	7	-	down	0.0725384	down	0.0555072	Yes	down	0.455185	No
AC010653.3	processed_pseudogene	16	-	up	0.0626928	up	0.0293186	Yes	up	0.356256	No
AC026150.2	unprocessed_pseudogene	15	+	up	0.0826822	up	0.0836953	Yes	up	0.412499	No
AC087286.4	sense_intronic	15	+	up	0.0624713	up	0.0361923	Yes	up	0.368927	No
ADGRG1	protein_coding	16	+	down	0.0531325	down	0.0853365	Yes	down	0.283062	No
ADGRG5	protein_coding	16	+	down	0.0203486	down	0.054196	Yes	down	0.310001	No
ADRB2	protein_coding	5	+	down	0.0725776	down	0.0771723	Yes	down	0.427865	No
AGAP14	unprocessed_pseudogene	10	+	down	0.046077	down	0.116269	No	down	0.819373	No
AL356488.2	lincRNA	1	+	up	0.0505261	up	0.0645103	Yes	up	0.454027	No
AL359644.1	antisense_RNA	9	+	up	0.0725384	up	0.0216678	Yes	up	0.256167	No
AL591866.1	processed_pseudogene	1	+	up	0.0183042	up	0.0408325	Yes	up	0.305709	No
ALDH7A1	protein_coding	5	-	up	0.066061	up	0.0464263	Yes	up	0.247828	No
ANKRD36BP2	transcribed_unprocessed_pseudogene	2	+	up	0.0606072	up	0.039254	Yes	up	0.240279	No
ATP5G2P3	processed_pseudogene	2	+	up	0.0912281	up	0.125501	No	up	0.282791	No
B3GAT1	protein_coding	11	-	down	0.0725384	down	0.142276	No	down	0.282791	No
BEX3	protein_coding	X	+	up	0.0982767	up	0.0408325	Yes	up	0.29251	No
C9orf172	protein_coding	9	+	down	0.0512757	down	0.0616303	Yes	down	0.282085	No
CACNA2D2	protein_coding	3	-	down	0.0606072	down	0.0737509	Yes	down	0.206082	No
CARMIL3	protein_coding	14	+	down	0.01786	down	0.0241925	Yes	down	0.1684	No
CCL4	protein_coding	17	+	down	0.0725384	down	0.092726	Yes	down	0.382523	No
COL27A1	protein_coding	9	+	up	0.0541093	up	0.0662741	Yes	up	0.197189	No
ERBB2	protein_coding	17	+	down	0.0606072	down	0.0718414	Yes	down	0.247828	No
FGFBP2	protein_coding	4	-	down	0.0790509	down	0.170136	No	down	0.282791	No
GZMA	protein_coding	5	+	down	0.074566	down	0.135922	No	down	0.299142	No
GZMH	protein_coding	14	-	down	0.0644944	down	0.126656	No	down	0.294295	No
HIST1H2BD	protein_coding	6	+	up	0.0512757	up	0.022786	Yes	up	0.247828	No
LAIR2	protein_coding	19	+	down	0.0723433	down	0.109788	No	down	0.339743	No
MAGI2-AS3	processed_transcript	7	+	up	0.0819454	up	0.039254	Yes	up	0.49523	No
MDS2	protein_coding	1	+	up	0.070825	up	0.185087	No	up	0.467428	No
MEF2C-AS1	antisense_RNA	5	+	up	0.0259164	up	0.00781732	Yes	up	0.259719	No
MIR3648-1	miRNA	21	+	up	0.0512757	up	0.039254	Yes	up	0.283062	No
MIR3648-2	miRNA	21	+	up	0.0512757	up	0.039254	Yes	up	0.283062	No
MLH3	protein_coding	14	-	up	0.0756866	up	0.0258359	Yes	up	0.283062	No
MT-RNR1	Mt_rRNA	M	+	up	0.0804935	up	0.0380591	Yes	up	0.256167	No
MT-TA	Mt_tRNA	M	-	up	0.0541093	up	0.0290904	Yes	up	0.206082	No
MT-TG	Mt_tRNA	M	+	up	0.01786	up	0.0115506	Yes	up	0.237487	No
MT-TH	Mt_tRNA	M	+	up	0.0850138	up	0.0319857	Yes	up	0.231752	No
MT-TI	Mt_tRNA	M	+	up	0.0934551	up	0.0258359	Yes	up	0.247828	No
MT-TK	Mt_tRNA	M	+	up	0.0541093	up	0.0375597	Yes	up	0.270203	No
MT-TL2	Mt_tRNA	M	+	up	0.0804935	up	0.0559305	Yes	up	0.263337	No
MT-TM	Mt_tRNA	M	+	up	0.0725384	up	0.044717	Yes	up	0.276048	No
MT-TQ	Mt_tRNA	M	-	up	0.0861332	up	0.0210344	Yes	up	0.197189	No
MTRNR2L3	protein_coding	20	-	up	0.0756866	up	0.0306871	Yes	up	0.207011	No
MYRF	protein_coding	11	+	down	0.0838001	down	0.0669718	Yes	down	0.283815	No
NEXN	protein_coding	1	+	up	0.0606072	up	0.0158643	Yes	up	0.34003	No
NINL	protein_coding	20	-	down	0.074566	down	0.139379	No	down	0.339743	No
NKG7	protein_coding	19	-	down	0.0259164	down	0.05259	Yes	down	0.256167	No
NUAK1	protein_coding	12	-	down	0.0725384	down	0.266515	No	down	0.41747	No
OSBPL5	protein_coding	11	-	down	0.026008	down	0.0348475	Yes	down	0.129769	No
OST4	protein_coding	2	-	up	0.0606072	up	0.0204869	Yes	up	0.26027	No
PDGFRB	protein_coding	5	-	down	0.0259164	down	0.039254	Yes	down	0.263337	No
POLR3G	protein_coding	5	+	up	0.0195196	up	0.00781732	Yes	up	0.1684	No
PPBP	protein_coding	4	-	up	0.0728477	up	0.0367829	Yes	up	0.427865	No
PRF1	protein_coding	10	-	down	0.0725384	down	0.129476	No	down	0.283062	No
RNF32	protein_coding	7	+	up	0.046077	up	0.0306871	Yes	up	0.206082	No
SCD5	protein_coding	4	-	down	0.0774943	down	0.0319857	Yes	down	0.206082	No
SLC1A7	protein_coding	1	-	down	0.0826822	down	0.0920602	Yes	down	0.359702	No
SMIM5	protein_coding	17	+	up	0.0606072	up	0.0261703	Yes	up	0.282791	No
SOX13	protein_coding	1	+	down	0.0203486	down	0.043817	Yes	down	0.282085	No
SVIP	protein_coding	11	-	up	0.0203486	up	0.0158643	Yes	up	0.206082	No
TBX21	protein_coding	17	+	down	0.0259164	down	0.0575317	Yes	down	0.294295	No
TMIE	protein_coding	3	+	up	0.0940717	up	0.341007	No	up	0.560698	No
TNNC1	protein_coding	3	-	up	0.0924275	up	0.172394	No	up	0.41909	No
TSHZ2	protein_coding	20	+	up	0.0725384	up	0.102881	No	up	0.283062	No
TTC38	protein_coding	22	+	down	0.0512757	down	0.0712187	Yes	down	0.304703	No
WHAMMP2	transcribed_unprocessed_pseudogene	15	+	up	0.0259164	up	0.00236848	Yes	up	0.197189	No
ZNF385D	protein_coding	3	-	up	0.0218761	up	0.00781732	Yes	up	0.247828	No
											53	Number of checks						Primary	cum e-liq sensitivty
											67	Total number of DEGs in this model			Combined adj. P-value for all genes showing consistent results in the 2 models		adj. P-vlue	0.055751	0.0418895
											0.791045	Proportion that are consistent with original model
