# Supplementary material for: A novel role for vaping in mitochondrial gene dysregulation and inflammation fundamental to disease development
Source: Sci Rep. 2021 Nov 23;11:22773. doi: 10.1038/s41598-021-01965-1 (PMC8611078; doi:10.1038/s41598-021-01965-1)
Supplement: Supplementary file 5 — Supplementary Table S2. [file 41598_2021_1965_MOESM5_ESM.xlsx]

## Sheet: All DEGs_n683
A novel role for vaping in mitochondrial gene dysregulation and inflammation fundamental to disease development, By: Tommasi et al.
Table S2. Differntially expressed genes (DEGs) in smokers as compared to controls
				Primary Model		PY sensitivity model		Consistency with primary model
gene_name	gene_type.x	Chromosome.x	Strand.x	FCdirection.x	adj.P.Val.x	FCdirection.y	adj.P.Val.y	Yes | No
AAK1	protein_coding	2	-	up	0.0214975	up	0.0971582	Yes
AASS	protein_coding	7	-	down	0.0941921	down	0.162374	No
ABCA1	protein_coding	9	-	down	0.0612442	down	0.333316	No
ABHD17C	protein_coding	15	+	down	0.0460952	down	0.108582	No
ABHD6	protein_coding	3	+	down	0.0132178	down	0.0846991	Yes
AC002558.2	antisense_RNA	17	+	up	0.0214975	up	0.144434	No
AC004492.1	antisense_RNA	7	-	up	0.0386329	up	0.115757	No
AC004706.4	protein_coding	17	-	up	0.0255935	up	0.0710335	Yes
AC004824.1	antisense_RNA	1	+	up	0.0834701	up	0.268273	No
AC004918.3	sense_intronic	7	-	down	0.067379	down	0.307999	No
AC004951.1	lincRNA	7	-	up	0.0278646	up	0.101314	No
AC005785.1	processed_transcript	19	+	up	0.0352667	up	0.12749	No
AC005899.8	antisense_RNA	17	-	up	0.0966055	up	0.319585	No
AC006011.2	processed_pseudogene	2	-	up	0.0711195	up	0.210063	No
AC006042.3	processed_pseudogene	7	+	up	0.0374584	up	0.0884892	Yes
AC006330.1	TEC	7	-	up	0.0581533	up	0.307643	No
AC006460.2	bidirectional_promoter_lncRNA	2	-	up	0.0641545	up	0.268988	No
AC007114.1	lincRNA	17	-	up	0.0290685	up	0.0670687	Yes
AC007342.1	sense_intronic	16	+	up	0.0812538	up	0.306261	No
AC007537.1	processed_pseudogene	12	+	up	0.0132178	up	0.0705911	Yes
AC007610.4	TEC	16	+	up	0.0796955	up	0.133998	No
AC007731.4	antisense_RNA	22	-	up	0.0619691	up	0.178441	No
AC008105.1	antisense_RNA	17	-	up	0.0415992	up	0.114559	No
AC008610.1	antisense_RNA	5	+	up	0.0598115	up	0.224394	No
AC008676.2	sense_overlapping	5	-	up	0.0589184	up	0.208446	No
AC008750.1	antisense_RNA	19	+	down	0.0506475	down	0.129263	No
AC008764.10	TEC	19	-	up	0.0689374	up	0.267994	No
AC008914.1	antisense_RNA	5	+	up	0.0214975	up	0.0727748	Yes
AC009065.4	lincRNA	16	+	up	0.0545891	up	0.149108	No
AC009120.4	lincRNA	16	+	up	0.0603144	up	0.131142	No
AC009495.3	lincRNA	2	+	down	0.0968903	down	0.183116	No
AC010300.1	antisense_RNA	19	+	up	0.0519059	up	0.166559	No
AC010331.1	antisense_RNA	19	-	up	0.049351	up	0.0731822	Yes
AC010542.4	lincRNA	16	+	up	0.0245141	up	0.0846991	Yes
AC010834.3	antisense_RNA	8	+	up	0.0554931	up	0.187076	No
AC010970.1	processed_pseudogene	Y	-	up	0.0811891	up	0.211988	No
AC011445.2	lincRNA	19	-	up	0.0968903	up	0.251667	No
AC011447.3	antisense_RNA	19	-	up	0.0321137	up	0.0670687	Yes
AC011453.1	lincRNA	19	+	up	0.0945996	up	0.197236	No
AC012181.1	processed_pseudogene	16	+	up	0.0353016	up	0.133499	No
AC012313.3	processed_transcript	19	-	up	0.0147259	up	0.0846991	Yes
AC012358.3	antisense_RNA	2	+	up	0.0672412	up	0.144947	No
AC012615.2	antisense_RNA	19	+	up	0.0762835	up	0.292867	No
AC013394.1	protein_coding	15	+	up	0.0369154	up	0.121845	No
AC015813.5	TEC	17	+	up	0.0728372	up	0.131567	No
AC015909.5	TEC	17	-	down	0.0812229	down	0.0857674	Yes
AC016245.1	antisense_RNA	17	-	up	0.0574517	up	0.250253	No
AC016727.1	antisense_RNA	2	+	up	0.0132178	up	0.0925905	Yes
AC016747.3	sense_intronic	2	+	up	0.0667821	up	0.166559	No
AC017035.1	processed_pseudogene	2	-	up	0.0559272	up	0.191786	No
AC018445.3	TEC	18	+	up	0.0895209	up	0.137557	No
AC018628.1	TEC	17	-	up	0.0566219	up	0.343347	No
AC020917.3	lincRNA	19	-	up	0.0426402	up	0.144419	No
AC021739.2	antisense_RNA	15	-	up	0.0982443	up	0.173279	No
AC024267.3	antisense_RNA	17	+	up	0.0380478	up	0.188863	No
AC025262.3	TEC	12	-	down	0.0932476	down	0.187826	No
AC025678.3	TEC	15	-	up	0.0500255	up	0.171952	No
AC025884.1	unprocessed_pseudogene	15	+	up	0.0183744	up	0.0779742	Yes
AC026362.2	TEC	12	-	up	0.0639273	up	0.348228	No
AC026401.2	sense_intronic	16	+	up	0.0334806	up	0.137557	No
AC026979.3	lincRNA	8	-	up	0.045978	up	0.189061	No
AC040160.2	TEC	16	-	up	0.0494468	up	0.0899367	Yes
AC046185.1	protein_coding	17	-	up	0.0952563	up	0.499265	No
AC051649.1	sense_overlapping	11	+	up	0.0450525	up	0.111456	No
AC055813.1	processed_pseudogene	17	-	up	0.0156932	up	0.117625	No
AC058791.1	lincRNA	7	+	up	0.0554931	up	0.210301	No
AC060766.7	processed_transcript	17	-	down	0.0664833	down	0.187076	No
AC064807.1	antisense_RNA	8	+	up	0.0278072	up	0.172459	No
AC068491.4	TEC	2	-	up	0.0875949	up	0.263481	No
AC068580.3	antisense_RNA	11	+	up	0.0971634	up	0.137557	No
AC068775.2	protein_coding	12	-	down	0.0637962	down	0.153198	No
AC073167.1	antisense_RNA	15	+	up	0.0800993	up	0.16438	No
AC073320.1	antisense_RNA	7	+	up	0.0958047	up	0.372847	No
AC078927.1	protein_coding	12	-	down	0.0460952	down	0.167368	No
AC078962.3	antisense_RNA	12	-	up	0.0427193	up	0.112386	No
AC079781.4	transcribed_unprocessed_pseudogene	7	-	up	0.0559272	up	0.208438	No
AC090559.2	sense_intronic	11	-	up	0.0676683	up	0.236114	No
AC091181.1	TEC	17	+	up	0.060725	up	0.167368	No
AC091564.1	processed_pseudogene	11	-	up	0.061351	up	0.249624	No
AC091959.3	protein_coding	5	+	up	0.0147259	up	0.0875521	Yes
AC092053.3	antisense_RNA	3	+	up	0.058871	up	0.228294	No
AC092145.1	antisense_RNA	16	+	up	0.0269819	up	0.139898	No
AC092171.1	antisense_RNA	7	+	up	0.0659491	up	0.266305	No
AC092171.3	lincRNA	7	-	up	0.0603144	up	0.297105	No
AC092535.4	antisense_RNA	4	+	down	0.0294709	down	0.0710335	Yes
AC092965.1	processed_pseudogene	3	+	down	0.0818863	down	0.143338	No
AC099494.3	TEC	16	-	up	0.0242085	up	0.133786	No
AC099811.5	sense_intronic	17	-	up	0.0545911	up	0.182053	No
AC103691.1	antisense_RNA	15	-	up	0.0892627	up	0.351778	No
AC103703.1	sense_intronic	17	-	up	0.0837384	up	0.284005	No
AC108488.1	lincRNA	2	-	up	0.0628108	up	0.264449	No
AC109460.2	antisense_RNA	16	-	up	0.0306625	up	0.172968	No
AC111152.3	processed_pseudogene	15	+	down	0.0654643	down	0.181577	No
AC115102.1	antisense_RNA	15	+	up	0.0332831	up	0.123555	No
AC116366.3	protein_coding	5	+	down	0.0470023	down	0.192116	No
AC117382.1	processed_pseudogene	3	-	up	0.0255935	up	0.101411	No
AC118344.2	TEC	19	+	up	0.059843	up	0.187415	No
AC119396.2	antisense_RNA	19	-	up	0.0968631	up	0.330458	No
AC122718.1	processed_pseudogene	5	+	up	0.0950247	up	0.278906	No
AC125238.2	processed_pseudogene	2	-	down	0.0984368	down	0.253756	No
AC125437.2	TEC	18	+	up	0.052498	up	0.107442	No
AC130689.1	processed_pseudogene	17	-	down	0.0774042	down	0.284726	No
AC131025.1	antisense_RNA	5	+	up	0.0409777	up	0.359238	No
AC131206.1	processed_pseudogene	12	-	up	0.0176809	up	0.0670687	Yes
AC131392.2	unprocessed_pseudogene	5	-	up	0.0147259	up	0.274277	No
AC134407.2	TEC	17	+	up	0.043228	up	0.177182	No
AC135178.3	antisense_RNA	17	+	up	0.078765	up	0.165048	No
AC135721.2	transcribed_processed_pseudogene	17	+	up	0.0808709	up	0.125001	No
AC139272.1	unprocessed_pseudogene	5	+	up	0.0380478	up	0.217535	No
AC139491.1	antisense_RNA	5	-	up	0.0561796	up	0.0886222	Yes
AC141586.3	antisense_RNA	16	-	up	0.0836097	up	0.313971	No
AC243960.7	TEC	19	-	up	0.0494468	up	0.0779742	Yes
ACCS	protein_coding	11	+	up	0.0940693	up	0.431177	No
ACTA2	protein_coding	10	-	down	0.0694722	down	0.358214	No
AD000090.1	antisense_RNA	19	+	up	0.021665	up	0.122097	No
ADAM1A	unitary_pseudogene	12	+	down	0.0214975	down	0.0670687	Yes
ADIRF-AS1	processed_transcript	10	-	up	0.0357837	up	0.128305	No
AF111169.2	lincRNA	14	+	down	0.0255935	down	0.153793	No
AF279873.1	processed_pseudogene	8	-	down	0.0214073	down	0.171578	No
AGAP1	protein_coding	2	+	down	0.0463267	down	0.0989713	Yes
AGBL5-IT1	sense_intronic	2	+	up	0.0214975	up	0.134299	No
AK1	protein_coding	9	-	up	0.0546209	up	0.149108	No
AKR1C3	protein_coding	10	+	down	0.0450525	down	0.0802092	Yes
AL022238.3	antisense_RNA	22	+	up	0.0220863	up	0.151187	No
AL022238.4	protein_coding	22	+	down	0.0775974	down	0.231532	No
AL022328.1	antisense_RNA	22	-	up	0.0269819	up	0.110966	No
AL031772.1	antisense_RNA	6	-	up	0.0352667	up	0.125001	No
AL033543.1	sense_intronic	22	+	up	0.0707303	up	0.230395	No
AL035252.4	TEC	20	-	up	0.0460952	up	0.174252	No
AL049840.1	antisense_RNA	14	-	up	0.0470206	up	0.164581	No
AL080317.3	antisense_RNA	6	+	up	0.0211672	up	0.0670687	Yes
AL121845.1	antisense_RNA	20	+	up	0.0450525	up	0.143286	No
AL133245.1	lincRNA	2	+	up	0.0328305	up	0.193597	No
AL133410.1	lincRNA	9	+	up	0.0600867	up	0.123694	No
AL139099.5	non_coding	14	+	up	0.0214975	up	0.0989713	Yes
AL139423.1	antisense_RNA	1	+	down	0.0412692	down	0.137557	No
AL158211.5	TEC	10	+	up	0.0132178	up	0.0670687	Yes
AL162231.1	protein_coding	9	-	up	0.035346	up	0.144434	No
AL162274.2	antisense_RNA	10	+	up	0.0688953	up	0.337807	No
AL162591.1	antisense_RNA	1	-	up	0.0262712	up	0.145189	No
AL354989.2	processed_pseudogene	9	-	down	0.0581533	down	0.115757	No
AL355581.1	antisense_RNA	6	-	down	0.0563593	down	0.0790208	Yes
AL355916.1	lincRNA	14	-	up	0.0495846	up	0.163006	No
AL356801.1	processed_pseudogene	14	-	up	0.0624701	up	0.276353	No
AL357078.1	lincRNA	1	-	up	0.0787389	up	0.192116	No
AL391121.1	lincRNA	10	-	up	0.0573841	up	0.197236	No
AL445183.3	processed_pseudogene	1	-	down	0.0306625	down	0.130454	No
AL445933.1	processed_pseudogene	1	+	down	0.0909936	down	0.187247	No
AL590326.2	TEC	14	-	up	0.0460952	up	0.0761862	Yes
AL590627.1	transcribed_processed_pseudogene	9	-	up	0.0678364	up	0.241889	No
AL592293.2	processed_pseudogene	9	+	up	0.0189305	up	0.0790208	Yes
AL669918.1	protein_coding	6	-	down	0.0482944	down	0.176341	No
AL732414.1	processed_pseudogene	1	+	down	0.0589184	down	0.456835	No
AL807761.2	processed_pseudogene	9	+	down	0.0362213	down	0.247462	No
ALS2CR12	protein_coding	2	-	up	0.0183744	up	0.123555	No
ANKRD11	protein_coding	16	-	up	0.0214975	up	0.0683721	Yes
ANKRD18A	protein_coding	9	-	up	0.0441411	up	0.162893	No
ANKRD36	protein_coding	2	+	up	0.0450525	up	0.147801	No
ANKRD36C	protein_coding	2	-	up	0.0514413	up	0.184674	No
ANKRD55	protein_coding	5	-	up	0.0554931	up	0.0780994	Yes
ANO9	protein_coding	11	-	up	0.0156419	up	0.0710335	Yes
ANP32B	protein_coding	9	+	up	0.0147259	up	0.0670687	Yes
ANP32D	protein_coding	12	+	up	0.026266	up	0.114209	No
ANP32E	protein_coding	1	-	up	0.0213455	up	0.0710335	Yes
AP000873.4	sense_overlapping	11	+	up	0.035346	up	0.173591	No
AP000911.1	lincRNA	11	+	up	0.0403975	up	0.144434	No
AP000977.1	antisense_RNA	11	-	up	0.0358798	up	0.0886222	Yes
AP001107.7	antisense_RNA	11	-	up	0.0545911	up	0.193594	No
AP001350.1	antisense_RNA	11	-	up	0.0420691	up	0.0925905	Yes
AP002807.1	antisense_RNA	11	+	up	0.0380478	up	0.155132	No
AP003068.1	antisense_RNA	11	-	up	0.0802443	up	0.313047	No
AP003352.1	antisense_RNA	8	+	up	0.0279669	up	0.129055	No
AP003419.1	antisense_RNA	11	-	up	0.0460952	up	0.164039	No
AP005131.6	sense_intronic	18	+	up	0.0147259	up	0.0670687	Yes
AP006623.1	antisense_RNA	11	-	up	0.0516878	up	0.234661	No
APMAP	protein_coding	20	-	down	0.0147259	down	0.0670687	Yes
AR	protein_coding	X	+	up	0.0711314	up	0.169938	No
ARAP2	protein_coding	4	-	down	0.0152375	down	0.0572016	Yes
ARGLU1	protein_coding	13	-	up	0.0321137	up	0.0769077	Yes
ARHGAP11B	protein_coding	15	+	up	0.0642966	up	0.129957	No
ARMC10P1	processed_pseudogene	3	-	down	0.0969417	down	0.151427	No
ARMC12	protein_coding	6	+	up	0.0214073	up	0.0710335	Yes
ASB16	protein_coding	17	+	up	0.0269819	up	0.163006	No
ASCL2	protein_coding	11	-	down	0.0412692	down	0.0670687	Yes
ATP1B1	protein_coding	1	+	down	0.0814113	down	0.11189	No
ATP2C2-AS1	antisense_RNA	16	-	down	0.0969417	down	0.0670687	Yes
ATP5A1P7	processed_pseudogene	9	+	down	0.0908746	down	0.0886222	Yes
AUTS2	protein_coding	7	+	down	0.0262712	down	0.102033	No
B3GNT5	protein_coding	3	+	up	0.0628692	up	0.10795	No
BAZ2B	protein_coding	2	-	up	0.0352667	up	0.125001	No
BDP1	protein_coding	5	+	up	0.0381495	up	0.117625	No
BEND3P3	processed_pseudogene	10	+	down	0.0867446	down	0.0846991	Yes
BEX5	protein_coding	X	-	up	0.026266	up	0.0670687	Yes
BRD9	protein_coding	5	-	up	0.0152957	up	0.0710335	Yes
BTBD9-AS1	antisense_RNA	6	+	up	0.0950745	up	0.323205	No
C14orf132	protein_coding	14	+	up	0.0725774	up	0.0886222	Yes
C17orf53	protein_coding	17	+	up	0.0420691	up	0.129189	No
C17orf58	protein_coding	17	-	down	0.0574517	down	0.289836	No
C4orf50	protein_coding	4	-	down	0.0213455	down	0.0683721	Yes
CA6	protein_coding	1	+	up	0.05278	up	0.141613	No
CACNA1I	protein_coding	22	+	up	0.0270537	up	0.0670687	Yes
CALY	protein_coding	10	-	up	0.0132178	up	0.0670687	Yes
CATSPER2P1	transcribed_unprocessed_pseudogene	15	-	up	0.0460952	up	0.117402	No
CBR3-AS1	processed_transcript	21	-	up	0.0622718	up	0.127488	No
CCBE1	protein_coding	18	-	up	0.0858045	up	0.246306	No
CCDC7	protein_coding	10	+	up	0.0268257	up	0.0989713	Yes
CD160	protein_coding	1	+	down	0.0574517	down	0.161514	No
CD209	protein_coding	19	-	up	0.0564682	up	0.388649	No
CD58	protein_coding	1	-	down	0.0585824	down	0.360717	No
CD8A	protein_coding	2	-	down	0.0132178	down	0.0790208	Yes
CDK11A	protein_coding	1	-	up	0.0300788	up	0.0989713	Yes
CDK11B	protein_coding	1	-	up	0.0214975	up	0.0769077	Yes
CEP128	protein_coding	14	-	up	0.0315904	up	0.0926748	Yes
CEP295NL	protein_coding	17	-	up	0.0840802	up	0.165245	No
CFAP45	protein_coding	1	-	up	0.0527314	up	0.0670687	Yes
CFAP70	protein_coding	10	-	up	0.05278	up	0.156418	No
CFDP1	protein_coding	16	-	up	0.0152128	up	0.0710335	Yes
CHADL	protein_coding	22	-	up	0.0574517	up	0.390276	No
CHD6	protein_coding	20	-	up	0.0214975	up	0.0785075	Yes
CHD7	protein_coding	8	+	up	0.0147259	up	0.0670687	Yes
CHRNA2	protein_coding	8	-	up	0.079198	up	0.507594	No
CHRNG	protein_coding	2	+	up	0.084392	up	0.30585	No
CHST2	protein_coding	3	+	down	0.0468852	down	0.121845	No
CICP27	processed_pseudogene	1	+	up	0.0352667	up	0.125001	No
CMC1	protein_coding	3	+	down	0.0453557	down	0.203341	No
CMTM8	protein_coding	3	+	down	0.0650331	down	0.173279	No
CNKSR1	protein_coding	1	+	up	0.0226694	up	0.0989713	Yes
CNTLN	protein_coding	9	+	up	0.0989442	up	0.351687	No
COL4A4	protein_coding	2	-	up	0.0892803	up	0.24899	No
COLGALT2	protein_coding	1	-	down	0.0250645	down	0.162374	No
COPZ2	protein_coding	17	-	down	0.0515892	down	0.11345	No
CPEB4	protein_coding	5	+	up	0.0214975	up	0.0785075	Yes
CRYZ	protein_coding	1	-	down	0.0927317	down	0.203341	No
CSNK2A3	protein_coding	11	-	down	0.0926435	down	0.192116	No
CST7	protein_coding	20	+	down	0.0291832	down	0.105376	No
CTAGE8	protein_coding	7	-	down	0.0952911	down	0.172459	No
CTSC	protein_coding	11	-	down	0.0132178	down	0.0710335	Yes
CTSL	protein_coding	9	+	down	0.087419	down	0.496474	No
CTSW	protein_coding	11	+	down	0.0182954	down	0.0878167	Yes
CWF19L2	protein_coding	11	-	up	0.0416481	up	0.131095	No
CX3CR1	protein_coding	3	-	down	0.0394226	down	0.16438	No
CXXC4-AS1	antisense_RNA	4	+	up	0.0541922	up	0.218995	No
CYP4F22	protein_coding	19	+	down	0.0132178	down	0.0670687	Yes
DBF4P1	processed_pseudogene	10	-	down	0.0895138	down	0.182509	No
DDX10P1	processed_pseudogene	10	-	up	0.0829209	up	0.202405	No
DDX10P2	processed_pseudogene	9	-	up	0.0269819	up	0.0923865	Yes
DEK	protein_coding	6	-	up	0.0220863	up	0.0886222	Yes
DISP2	protein_coding	15	+	up	0.043228	up	0.201032	No
DLG5	protein_coding	10	-	down	0.0952527	down	0.19606	No
DMKN	protein_coding	19	-	down	0.0878868	down	0.29148	No
DNM1P41	TEC	15	-	up	0.0952911	up	0.333316	No
DTHD1	protein_coding	4	+	down	0.0554277	down	0.113384	No
EGLN1P1	transcribed_processed_pseudogene	15	+	down	0.0421969	down	0.125001	No
EIF3J	protein_coding	15	+	up	0.0238105	up	0.10795	No
EIF5A2	protein_coding	3	-	down	0.0680383	down	0.236114	No
EIF5B	protein_coding	2	+	up	0.0214975	up	0.0945403	Yes
ELOVL6	protein_coding	4	-	down	0.0178252	down	0.0705911	Yes
ENPP4	protein_coding	6	+	down	0.0544521	down	0.144434	No
ENPP5	protein_coding	6	-	down	0.0463709	down	0.0670687	Yes
EPHA1-AS1	antisense_RNA	7	+	up	0.0390387	up	0.0710335	Yes
EPOP	protein_coding	17	-	down	0.0605311	down	0.0980264	Yes
ERICH1	protein_coding	8	-	up	0.045978	up	0.116786	No
ESF1	protein_coding	20	-	up	0.0420691	up	0.172459	No
ESRP2	protein_coding	16	-	up	0.0613167	up	0.218079	No
FAM133DP	processed_pseudogene	2	-	up	0.0214975	up	0.106194	No
FAM153C	protein_coding	5	+	up	0.0749038	up	0.147442	No
FAM161A	protein_coding	2	-	up	0.0278072	up	0.117625	No
FAM196B	protein_coding	5	-	up	0.0513833	up	0.20528	No
FAM204BP	processed_pseudogene	1	-	up	0.085254	up	0.253322	No
FAM220A	protein_coding	7	-	down	0.0460952	down	0.239823	No
FAM238C	transcribed_unprocessed_pseudogene	10	-	up	0.015559	up	0.0875521	Yes
FAM26F	protein_coding	6	+	down	0.0166159	down	0.0670687	Yes
FAM8A1	protein_coding	6	+	down	0.0531369	down	0.172459	No
FAR1-IT1	sense_intronic	11	+	up	0.0373902	up	0.149415	No
FASLG	protein_coding	1	+	down	0.0600585	down	0.165245	No
FCGR3A	protein_coding	1	-	down	0.0226694	down	0.0769077	Yes
FCRL1	protein_coding	1	-	down	0.0996039	down	0.0886222	Yes
FCRL3	protein_coding	1	-	down	0.0545891	down	0.0790208	Yes
FCRL6	protein_coding	1	+	down	0.0183179	down	0.0670687	Yes
FLJ42393	TEC	3	+	up	0.0507606	up	0.173279	No
FP236383.2	lincRNA	21	-	up	0.0214975	up	0.121845	No
FP236383.3	lincRNA	21	-	up	0.0214975	up	0.121845	No
FP671120.3	lincRNA	21	-	up	0.0215539	up	0.121845	No
FP671120.4	lincRNA	21	-	up	0.0132178	up	0.0719168	Yes
FRG1HP	transcribed_unprocessed_pseudogene	9	+	up	0.0152128	up	0.0846991	Yes
FRMPD3	protein_coding	X	+	down	0.0519059	down	0.0989713	Yes
FXYD1	protein_coding	19	+	up	0.0132178	up	0.0739834	Yes
GABPAP	processed_pseudogene	7	+	down	0.0772236	down	0.220106	No
GALNT3	protein_coding	2	-	down	0.0545891	down	0.167368	No
GALNT9	protein_coding	12	-	up	0.0892803	up	0.513281	No
GCH1	protein_coding	14	-	down	0.0224817	down	0.102033	No
GFI1	protein_coding	1	-	down	0.0132178	down	0.0670687	Yes
GIGYF2	protein_coding	2	+	up	0.0268332	up	0.0875521	Yes
GNB3	protein_coding	12	+	up	0.0560297	up	0.233084	No
GPANK1	protein_coding	6	-	up	0.0214975	up	0.0769077	Yes
GPATCH4	protein_coding	1	-	up	0.0147259	up	0.0710335	Yes
GPR153	protein_coding	1	-	down	0.0257241	down	0.144434	No
GSN-AS1	antisense_RNA	9	-	up	0.0563732	up	0.208438	No
GTF2IP4	transcribed_processed_pseudogene	7	+	down	0.0902035	down	0.214321	No
GTF2IRD2B	protein_coding	7	+	up	0.0147259	up	0.0670687	Yes
GTF2IRD2P1	transcribed_unprocessed_pseudogene	7	-	up	0.0531809	up	0.276353	No
GZMB	protein_coding	14	-	down	0.041263	down	0.0875521	Yes
GZMM	protein_coding	19	+	down	0.0132178	down	0.0670687	Yes
HAVCR2	protein_coding	5	-	down	0.0561796	down	0.115757	No
HID1	protein_coding	17	-	up	0.0214975	up	0.0710335	Yes
HIST1H2BN	protein_coding	6	+	up	0.0765955	up	0.381554	No
HMGB1P3	processed_pseudogene	2	+	up	0.0519059	up	0.197268	No
HMGB1P31	processed_pseudogene	2	+	up	0.0901101	up	0.156182	No
HMGB1P6	processed_pseudogene	15	-	up	0.0226694	up	0.0846991	Yes
HMGB3P4	processed_pseudogene	13	+	up	0.0412692	up	0.137557	No
HMGN1P30	processed_pseudogene	18	-	up	0.0605311	up	0.117625	No
HMGN1P38	processed_pseudogene	15	+	up	0.0136526	up	0.0710335	Yes
HNRNPA3P10	processed_pseudogene	12	-	up	0.0506429	up	0.284726	No
HNRNPCP1	processed_pseudogene	14	+	up	0.0613898	up	0.131567	No
HNRNPU	protein_coding	1	-	up	0.0213455	up	0.0683721	Yes
HOPX	protein_coding	4	-	down	0.0503912	down	0.125001	No
HOXB-AS1	antisense_RNA	17	+	up	0.0637962	up	0.256037	No
HOXC4	protein_coding	12	+	down	0.0791265	down	0.293925	No
IFNG-AS1	antisense_RNA	12	+	up	0.0625168	up	0.0790208	Yes
IGF2R	protein_coding	6	+	down	0.0301787	down	0.143286	No
IGFBP3	protein_coding	7	-	down	0.0985327	down	0.32577	No
IGHEP2	IG_C_pseudogene	9	+	up	0.0983337	up	0.263673	No
IGKV1D-13	IG_V_gene	2	+	up	0.0912759	up	0.443225	No
IL2RB	protein_coding	22	-	down	0.0403831	down	0.12437	No
IMPDH1P10	processed_pseudogene	2	-	down	0.0390387	down	0.133635	No
ITGAD	protein_coding	16	+	down	0.047981	down	0.113121	No
ITSN1	protein_coding	21	+	up	0.0471135	up	0.108582	No
JAKMIP1	protein_coding	4	-	down	0.0624701	down	0.137557	No
JAKMIP2	protein_coding	5	-	down	0.0378631	down	0.114559	No
JAZF1	protein_coding	7	-	down	0.0383393	down	0.185785	No
KATNAL2	protein_coding	18	+	up	0.0238105	up	0.108962	No
KBTBD8	protein_coding	3	+	down	0.059843	down	0.100714	No
KCNG1	protein_coding	20	-	down	0.0554931	down	0.0670687	Yes
KCNQ1OT1	antisense_RNA	11	-	up	0.0486399	up	0.215107	No
KCNT1	protein_coding	9	+	down	0.0450525	down	0.175012	No
KDM5A	protein_coding	12	-	up	0.035346	up	0.123555	No
KHDC1	protein_coding	6	-	down	0.0657685	down	0.567885	No
KIAA1161	protein_coding	9	-	down	0.0889992	down	0.233197	No
KIAA1671	protein_coding	22	+	down	0.0605702	down	0.190953	No
KIF16B	protein_coding	20	-	up	0.0169588	up	0.0683721	Yes
KIF19	protein_coding	17	+	down	0.0927317	down	0.151671	No
KIR3DX1	protein_coding	19	+	down	0.047981	down	0.123694	No
KLRC4-KLRK1	protein_coding	12	-	down	0.060214	down	0.15609	No
KLRG1	protein_coding	12	+	down	0.0573841	down	0.140297	No
KLRK1	protein_coding	12	-	down	0.0132178	down	0.0572016	Yes
KNOP1	protein_coding	16	-	up	0.0182954	up	0.0710335	Yes
KNOP1P4	processed_pseudogene	6	+	up	0.045978	up	0.137557	No
KNOP1P5	processed_pseudogene	8	+	up	0.0163523	up	0.0710335	Yes
KRT8P39	processed_pseudogene	12	+	up	0.0202012	up	0.0683721	Yes
LDHAP4	processed_pseudogene	9	-	down	0.0494053	down	0.176193	No
LGI4	protein_coding	19	-	up	0.0762654	up	0.313971	No
LGR6	protein_coding	1	+	down	0.0386329	down	0.129957	No
LINC00115	lincRNA	1	-	up	0.0760646	up	0.132921	No
LINC00216	lincRNA	14	+	up	0.0892627	up	0.231532	No
LINC00618	sense_overlapping	14	+	up	0.0892627	up	0.19606	No
LINC01163	lincRNA	10	+	down	0.0892803	down	0.0705911	Yes
LINC01355	lincRNA	1	-	up	0.0876002	up	0.267994	No
LINC01465	lincRNA	12	-	up	0.0889992	up	0.265994	No
LINC02076	lincRNA	17	+	up	0.0539143	up	0.140241	No
LIX1L-AS1	antisense_RNA	1	+	up	0.09418	up	0.209627	No
LMOD3	protein_coding	3	-	up	0.0654643	up	0.250887	No
LPP-AS2	antisense_RNA	3	-	up	0.0559272	up	0.09122	Yes
LUC7L3	protein_coding	17	+	up	0.0156419	up	0.0710335	Yes
LYPD2	protein_coding	8	-	down	0.0775974	down	0.149855	No
MAK	protein_coding	6	-	up	0.058927	up	0.264371	No
MAN2C1	protein_coding	15	-	up	0.0262712	up	0.187076	No
MANEAL	protein_coding	1	+	down	0.0754442	down	0.174344	No
MAP7	protein_coding	6	-	up	0.0373902	up	0.430057	No
MAS1	protein_coding	6	+	up	0.0892627	up	0.208769	No
MBNL1-AS1	antisense_RNA	3	-	up	0.0624701	up	0.163006	No
MCAM	protein_coding	11	-	up	0.0270824	up	0.142218	No
METAP2	protein_coding	12	+	up	0.0147259	up	0.0706609	Yes
Metazoa_SRP	misc_RNA	12	+	up	0.0450525	up	0.151105	No
MEX3D	protein_coding	19	-	down	0.0605311	down	0.269076	No
MIR193BHG	lincRNA	16	+	up	0.0571783	up	0.193233	No
MIR663A	miRNA	20	-	up	0.048806	up	0.201032	No
MIR663AHG	processed_transcript	20	-	up	0.0132178	up	0.0670687	Yes
MLC1	protein_coding	22	-	down	0.0386329	down	0.0884892	Yes
MRPL41	protein_coding	9	+	up	0.0183561	up	0.0710335	Yes
MT-ATP6	protein_coding	M	+	up	0.0147259	up	0.0790208	Yes
MT-ATP8	protein_coding	M	+	up	0.0255935	up	0.137557	No
MT-CO1	protein_coding	M	+	up	0.0152375	up	0.0830228	Yes
MT-CO2	protein_coding	M	+	up	0.0147259	up	0.0790208	Yes
MT-CO3	protein_coding	M	+	up	0.0147259	up	0.0809791	Yes
MT-CYB	protein_coding	M	+	up	0.0147259	up	0.0779742	Yes
MT-ND1	protein_coding	M	+	up	0.0147259	up	0.078939	Yes
MT-ND2	protein_coding	M	+	up	0.0132178	up	0.0710335	Yes
MT-ND3	protein_coding	M	+	up	0.0166159	up	0.11345	No
MT-ND4	protein_coding	M	+	up	0.0132178	up	0.0683721	Yes
MT-ND4L	protein_coding	M	+	up	0.0152375	up	0.0891979	Yes
MT-ND5	protein_coding	M	+	up	0.0132178	up	0.0697225	Yes
MT-ND6	protein_coding	M	-	up	0.0147259	up	0.0710335	Yes
MT-RNR2	Mt_rRNA	M	+	up	0.0147259	up	0.0884892	Yes
MT-TC	Mt_tRNA	M	-	up	0.0132178	up	0.0710335	Yes
MT-TE	Mt_tRNA	M	-	up	0.045978	up	0.151427	No
MT-TF	Mt_tRNA	M	+	up	0.0321137	up	0.0886222	Yes
MT-TL1	Mt_tRNA	M	+	up	0.0132178	up	0.0683721	Yes
MT-TN	Mt_tRNA	M	-	up	0.0136967	up	0.0891343	Yes
MT-TS1	Mt_tRNA	M	-	up	0.0132178	up	0.0710335	Yes
MT-TT	Mt_tRNA	M	+	up	0.0984446	up	0.31243	No
MT-TV	Mt_tRNA	M	+	up	0.0270824	up	0.125001	No
MT-TY	Mt_tRNA	M	-	up	0.0132178	up	0.0710335	Yes
MTATP6P1	unprocessed_pseudogene	1	+	up	0.021405	up	0.09122	Yes
MTCO1P12	unprocessed_pseudogene	1	+	up	0.0426835	up	0.0670687	Yes
MTCO1P2	unprocessed_pseudogene	14	-	up	0.0554931	up	0.0830228	Yes
MTCO1P40	processed_pseudogene	17	+	up	0.0578908	up	0.0710335	Yes
MTCO1P53	processed_pseudogene	X	+	up	0.0597844	up	0.151105	No
MTCO2P12	unprocessed_pseudogene	1	+	up	0.0564682	up	0.182146	No
MTCO2P22	processed_pseudogene	5	-	up	0.0694722	up	0.463962	No
MTCO3P12	unprocessed_pseudogene	1	+	up	0.0728372	up	0.120236	No
MTND1P23	unprocessed_pseudogene	1	+	up	0.0420691	up	0.0670687	Yes
MTND2P28	unprocessed_pseudogene	1	+	up	0.0538638	up	0.161514	No
MTND4P24	processed_pseudogene	X	+	up	0.0504301	up	0.0790208	Yes
MTND5P11	processed_pseudogene	5	-	up	0.0497693	up	0.147293	No
MTND6P4	processed_pseudogene	5	+	up	0.0648144	up	0.146277	No
MTRNR2L12	protein_coding	3	-	up	0.0304942	up	0.115568	No
MTRNR2L4	protein_coding	16	-	up	0.045978	up	0.193594	No
MUC5B	protein_coding	11	+	up	0.099887	up	0.240684	No
MUC6	protein_coding	11	-	up	0.0567263	up	0.189326	No
MYADM	protein_coding	19	+	up	0.0446852	up	0.0953569	Yes
MYH11	protein_coding	16	-	up	0.0315904	up	0.133258	No
MZF1-AS1	antisense_RNA	19	+	up	0.045978	up	0.0989713	Yes
NAA15	protein_coding	4	+	up	0.0226694	up	0.104229	No
NBEA	protein_coding	13	+	up	0.0630533	up	0.162893	No
NBPF10	protein_coding	1	-	up	0.0453557	up	0.153942	No
NBPF14	protein_coding	1	-	up	0.0446852	up	0.0987989	Yes
NCAM1	protein_coding	11	+	down	0.0944341	down	0.17865	No
NCL	protein_coding	2	-	up	0.0249792	up	0.0710335	Yes
NECTIN1	protein_coding	11	-	down	0.0674688	down	0.407917	No
NEMF	protein_coding	14	-	up	0.0318135	up	0.145682	No
NFATC3	protein_coding	16	+	down	0.0353016	down	0.137557	No
NME9	protein_coding	3	-	up	0.049351	up	0.19522	No
NMT2	protein_coding	10	-	up	0.0226694	up	0.0748072	Yes
NMUR1	protein_coding	2	-	down	0.0895138	down	0.173591	No
NOM1	protein_coding	7	+	up	0.0163523	up	0.0710335	Yes
NOP56P3	processed_pseudogene	12	+	up	0.0497693	up	0.152723	No
NPC1	protein_coding	18	-	down	0.0132178	down	0.0572016	Yes
NPDC1	protein_coding	9	-	up	0.0753171	up	0.263319	No
NPIPB15	protein_coding	16	+	up	0.0935094	up	0.137557	No
NRGN	protein_coding	11	+	up	0.0908413	up	0.337655	No
NSRP1P1	processed_pseudogene	1	+	up	0.0589184	up	0.176341	No
OCM	protein_coding	7	+	up	0.09418	up	0.544768	No
OR1X5P	unprocessed_pseudogene	5	-	up	0.0495846	up	0.123555	No
OR7E126P	unprocessed_pseudogene	11	+	up	0.085117	up	0.235889	No
OTUD4P1	processed_pseudogene	12	+	down	0.0663327	down	0.471559	No
PABPC4	protein_coding	1	-	up	0.0132178	up	0.0670687	Yes
PACSIN1	protein_coding	6	+	down	0.0624701	down	0.24899	No
PALLD	protein_coding	4	+	down	0.066778	down	0.171266	No
PARP15	protein_coding	3	+	down	0.0342045	down	0.0777761	Yes
PATL2	protein_coding	15	-	down	0.0374242	down	0.132616	No
PDXDC2P	transcribed_unprocessed_pseudogene	16	-	up	0.0660376	up	0.144419	No
PELP1	protein_coding	17	-	up	0.0156932	up	0.0670687	Yes
PGM5P2	transcribed_unprocessed_pseudogene	9	-	up	0.0147259	up	0.0683721	Yes
PHF14	protein_coding	7	+	up	0.0213455	up	0.0785075	Yes
PHKA2-AS1	antisense_RNA	X	+	up	0.0796955	up	0.278906	No
PIANP	protein_coding	12	-	up	0.0147259	up	0.0802092	Yes
PIK3AP1	protein_coding	10	-	down	0.0270824	down	0.118962	No
PIK3R3	protein_coding	1	-	down	0.0486399	down	0.0875521	Yes
PLCXD2	protein_coding	3	+	down	0.079198	down	0.213009	No
PLEKHG5	protein_coding	1	-	up	0.0871717	up	0.438472	No
PLIN5	protein_coding	19	-	up	0.0533781	up	0.0983029	Yes
PLPPR3	protein_coding	19	-	up	0.0750097	up	0.304506	No
PNISR	protein_coding	6	-	up	0.0214975	up	0.0779742	Yes
PODN	protein_coding	1	+	down	0.0553763	down	0.176168	No
POLR3DP1	processed_pseudogene	10	+	up	0.061351	up	0.114559	No
PPIAP29	processed_pseudogene	6	+	down	0.0672066	down	0.14761	No
PPP2R2B	protein_coding	5	-	down	0.0605702	down	0.103497	No
PRH1	protein_coding	12	-	up	0.0923792	up	0.155772	No
PROCA1	protein_coding	17	-	up	0.0403831	up	0.144434	No
PRPF38B	protein_coding	1	+	up	0.0333216	up	0.089836	Yes
PRPH2	protein_coding	6	-	up	0.0940693	up	0.290408	No
PRR5L	protein_coding	11	+	down	0.0132178	down	0.0670687	Yes
PRR7-AS1	antisense_RNA	5	-	up	0.0214975	up	0.0769077	Yes
PRRT4	protein_coding	7	-	up	0.0450525	up	0.125001	No
PRSS23	protein_coding	11	+	down	0.0270824	down	0.0761862	Yes
PRSS57	protein_coding	19	-	down	0.0734861	down	0.228775	No
PSMC1P5	processed_pseudogene	5	+	down	0.0811891	down	0.198844	No
PSMD5-AS1	transcribed_unitary_pseudogene	9	+	up	0.0342045	up	0.0809835	Yes
PTGDR	protein_coding	14	+	down	0.0574517	down	0.211175	No
PTGER4	protein_coding	5	+	down	0.0234218	down	0.112717	No
PTMAP2	processed_pseudogene	5	+	up	0.0147259	up	0.0710335	Yes
PTMAP5	transcribed_processed_pseudogene	13	+	up	0.0136903	up	0.0683721	Yes
PTPN13	protein_coding	4	+	down	0.0495846	down	0.0790208	Yes
PTPN14	protein_coding	1	-	up	0.0471135	up	0.183116	No
PTPN22	protein_coding	1	-	down	0.0226694	down	0.0710335	Yes
RAB11FIP5	protein_coding	2	-	down	0.0563593	down	0.280946	No
RAB13	protein_coding	1	-	up	0.0494983	up	0.265573	No
RANBP6	protein_coding	9	-	down	0.0873562	down	0.244643	No
RASGEF1A	protein_coding	10	-	down	0.0383393	down	0.0731822	Yes
RBM25	protein_coding	14	+	up	0.0154933	up	0.0710335	Yes
RHPN1	protein_coding	8	+	up	0.0135948	up	0.0670687	Yes
RMDN2	protein_coding	2	+	down	0.0882753	down	0.190519	No
RN7SL1	misc_RNA	14	+	up	0.0214975	up	0.0989713	Yes
RN7SL2	misc_RNA	14	-	up	0.0269819	up	0.110966	No
RNA5-8SN1	rRNA	21	+	up	0.0333711	up	0.161135	No
RNA5-8SN4	rRNA	21	+	up	0.0333711	up	0.161135	No
RNA5-8SN5	rRNA	21	+	up	0.0303226	up	0.147801	No
RNF145	protein_coding	5	-	up	0.0249792	up	0.0875521	Yes
RNF168	protein_coding	3	-	up	0.0293142	up	0.0790881	Yes
RPGR	protein_coding	X	-	up	0.0352667	up	0.115757	No
RPL13AP20	processed_pseudogene	12	+	up	0.0561338	up	0.0670687	Yes
RPL13P5	transcribed_processed_pseudogene	12	+	up	0.0182954	up	0.118543	No
RPL31P61	processed_pseudogene	19	+	down	0.0986386	down	0.320277	No
RPL4P6	processed_pseudogene	22	-	up	0.0636746	up	0.149108	No
RPLP0P2	transcribed_processed_pseudogene	11	+	up	0.0278646	up	0.0953569	Yes
RPPH1	ribozyme	14	-	up	0.0132178	up	0.0989713	Yes
RPS10P7	transcribed_processed_pseudogene	1	+	up	0.0147259	up	0.0710335	Yes
RPS6KA5	protein_coding	14	-	up	0.0214975	up	0.0790208	Yes
RSBN1	protein_coding	1	-	up	0.0251057	up	0.103497	No
RUNX3	protein_coding	1	-	down	0.0132178	down	0.0670687	Yes
S1PR5	protein_coding	19	-	down	0.0178252	down	0.0710335	Yes
SAMD12	protein_coding	8	-	up	0.045978	up	0.0785075	Yes
SAMD3	protein_coding	6	-	down	0.0132178	down	0.0670687	Yes
SAP25	protein_coding	7	-	up	0.0340637	up	0.166768	No
SBK1	protein_coding	16	+	down	0.0132178	down	0.0705911	Yes
SCAMP5	protein_coding	15	+	up	0.0927317	up	0.112386	No
SCARNA2	scaRNA	1	+	up	0.0132178	up	0.0683721	Yes
SCARNA7	scaRNA	3	-	up	0.0321137	up	0.176193	No
SERBP1P3	processed_pseudogene	3	-	up	0.0371009	up	0.239823	No
SETBP1	protein_coding	18	+	down	0.0224386	down	0.0683721	Yes
SETSIP	protein_coding	1	-	up	0.053488	up	0.172459	No
SFMBT1	protein_coding	3	-	up	0.0380478	up	0.117529	No
SGPP1	protein_coding	14	-	down	0.0725774	down	0.333316	No
SGTB	protein_coding	5	-	up	0.0278072	up	0.125001	No
SLC15A4	protein_coding	12	-	down	0.0147259	down	0.0685258	Yes
SLC16A4	protein_coding	1	-	up	0.0426402	up	0.178441	No
SLC19A2	protein_coding	1	-	down	0.0773534	down	0.242767	No
SLC22A17	protein_coding	14	-	up	0.0263046	up	0.0670687	Yes
SLC30A4	protein_coding	15	-	down	0.0334851	down	0.0950715	Yes
SLC35G5	protein_coding	8	+	up	0.0782903	up	0.315366	No
SLC5A2	protein_coding	16	+	up	0.0627631	up	0.276353	No
SLC9A3-AS1	processed_transcript	5	+	up	0.0933436	up	0.284943	No
SLCO4C1	protein_coding	5	-	down	0.0611009	down	0.178441	No
SMARCE1P1	processed_pseudogene	11	-	up	0.0182378	up	0.0784851	Yes
SNHG19	lincRNA	16	-	up	0.0270824	up	0.130454	No
SNHG22	antisense_RNA	18	+	up	0.0728834	up	0.166559	No
SNHG25	lincRNA	17	+	up	0.0426402	up	0.176193	No
SNORD22	snoRNA	11	-	up	0.0522998	up	0.27152	No
SNRNP27	protein_coding	2	+	up	0.0336638	up	0.0926748	Yes
SOX4	protein_coding	6	+	up	0.0780347	up	0.272179	No
SPACA6	protein_coding	19	+	up	0.0561856	up	0.136536	No
SPIN4	protein_coding	X	-	down	0.0603144	down	0.177653	No
SPON2	protein_coding	4	-	down	0.0328305	down	0.0710335	Yes
SREK1	protein_coding	5	+	up	0.0313361	up	0.114559	No
SRSF11	protein_coding	1	+	up	0.027736	up	0.110929	No
SSTR2	protein_coding	17	+	up	0.0650592	up	0.170815	No
ST20-AS1	antisense_RNA	15	+	up	0.0278646	up	0.0790208	Yes
STAR	protein_coding	8	-	up	0.043228	up	0.187076	No
STYK1	protein_coding	12	-	down	0.0939926	down	0.09956	Yes
SUDS3P1	processed_pseudogene	5	+	up	0.0261276	up	0.0899601	Yes
SULT1A3	protein_coding	16	+	up	0.0658463	up	0.269979	No
SYNGR1	protein_coding	22	+	down	0.0561856	down	0.287087	No
SYT11	protein_coding	1	+	down	0.0554931	down	0.166765	No
SYT17	protein_coding	16	+	down	0.0515892	down	0.078939	Yes
SYT2	protein_coding	1	-	up	0.0147259	up	0.0980264	Yes
TAS2R4	protein_coding	7	+	up	0.0449796	up	0.166965	No
TBC1D22A-AS1	antisense_RNA	22	-	up	0.0574517	up	0.242118	No
TCEAL3	protein_coding	X	+	up	0.0274229	up	0.0894641	Yes
TCF25	protein_coding	16	+	up	0.0495846	up	0.142258	No
TCF7L1	protein_coding	2	+	up	0.0432474	up	0.136536	No
TEPP	protein_coding	16	+	up	0.0232044	up	0.0989713	Yes
TFCP2L1	protein_coding	2	-	down	0.0728372	down	0.280946	No
TGFBR3	protein_coding	1	-	down	0.0147259	down	0.0670687	Yes
TIGD7	protein_coding	16	-	down	0.0462435	down	0.0683721	Yes
TMC4	protein_coding	19	-	up	0.0927825	up	0.211323	No
TMCC3	protein_coding	12	-	down	0.0388769	down	0.0785075	Yes
TMED7-TICAM2	protein_coding	5	-	down	0.097436	down	0.337904	No
TMEM14EP	transcribed_processed_pseudogene	3	-	up	0.0132178	up	0.0875521	Yes
TMEM237	protein_coding	2	-	down	0.0450525	down	0.172459	No
TMEM266	protein_coding	15	+	up	0.01853	up	0.0857674	Yes
TMEM64	protein_coding	8	-	down	0.0945503	down	0.236114	No
TMPOP2	processed_pseudogene	16	+	down	0.0753171	down	0.210287	No
TNFRSF13B	protein_coding	17	-	up	0.0715918	up	0.115757	No
TNFRSF6B	protein_coding	20	+	up	0.084392	up	0.273027	No
TPH1	protein_coding	11	-	up	0.0611298	up	0.254658	No
TRAF3IP1	protein_coding	2	+	up	0.0152375	up	0.0790881	Yes
TRBJ2-1	TR_J_gene	7	+	down	0.0611009	down	0.0884892	Yes
TRBV5-6	TR_V_gene	7	+	down	0.096431	down	0.213899	No
TRBV9	TR_V_gene	7	+	down	0.0653164	down	0.246306	No
TRDV1	TR_V_gene	14	+	down	0.0654643	down	0.226103	No
TRGC1	TR_C_gene	7	-	down	0.0386897	down	0.104831	No
TRGV10	TR_V_gene	7	-	down	0.045978	down	0.131763	No
TRGV3	TR_V_gene	7	-	down	0.053488	down	0.15609	No
TTLL7	protein_coding	1	-	up	0.0830421	up	0.427007	No
TUB	protein_coding	11	+	up	0.0637962	up	0.186518	No
TYW1B	protein_coding	7	-	up	0.0252275	up	0.0790208	Yes
U62317.5	lincRNA	22	+	up	0.045978	up	0.134339	No
UACA	protein_coding	15	-	up	0.0759583	up	0.296953	No
UBE2Q2P2	transcribed_unprocessed_pseudogene	15	+	up	0.0328305	up	0.0785075	Yes
UBXN10	protein_coding	1	+	down	0.0342045	down	0.233197	No
UPF3AP2	transcribed_processed_pseudogene	17	-	up	0.0958458	up	0.259984	No
UPF3AP3	transcribed_processed_pseudogene	9	-	up	0.0654643	up	0.182053	No
UPF3B	protein_coding	X	-	up	0.0224817	up	0.0998104	Yes
UPK3B	protein_coding	7	+	up	0.0352667	up	0.166559	No
USP28	protein_coding	11	-	down	0.0182378	down	0.0683721	Yes
VAV3	protein_coding	1	-	down	0.0147259	down	0.0670687	Yes
WASH3P	transcribed_unprocessed_pseudogene	15	+	up	0.0352667	up	0.12854	No
WDR60	protein_coding	7	+	up	0.0255935	up	0.115015	No
WDR70	protein_coding	5	+	up	0.0262712	up	0.0886222	Yes
WDSUB1	protein_coding	2	-	down	0.0132178	down	0.0670687	Yes
XPNPEP2	protein_coding	X	+	down	0.0158283	down	0.0683721	Yes
YTHDC1	protein_coding	4	-	up	0.0214975	up	0.0769077	Yes
Z93930.2	antisense_RNA	22	+	up	0.0251641	up	0.133635	No
ZC3H13	protein_coding	13	-	up	0.0177646	up	0.0710335	Yes
ZEB1	protein_coding	10	+	up	0.0211413	up	0.0670687	Yes
ZEB2	protein_coding	2	-	up	0.0613059	up	0.18551	No
ZFHX3	protein_coding	16	-	up	0.0411609	up	0.0994306	Yes
ZNF184	protein_coding	6	-	down	0.0442968	down	0.229077	No
ZNF365	protein_coding	10	+	down	0.0753171	down	0.200302	No
ZNF595	protein_coding	4	+	down	0.045978	down	0.0790208	Yes
ZNF682	protein_coding	19	-	up	0.0352667	up	0.0989713	Yes
ZNF714	protein_coding	19	+	up	0.0226694	up	0.0948674	Yes
ZNF90P1	processed_pseudogene	3	+	up	0.0935746	up	0.280946	No
ZNHIT6	protein_coding	1	-	up	0.0214975	up	0.0731822	Yes
ZRSR1	protein_coding	5	+	up	0.0352667	up	0.147258	No
ZRSR2	protein_coding	X	+	up	0.0352667	up	0.140297	No
AC006033.2	lincRNA	7	-	down	0.063269	down	0.166765	No
AC010653.3	processed_pseudogene	16	-	up	0.0229102	up	0.0731822	Yes
AC026150.2	unprocessed_pseudogene	15	+	up	0.0224386	up	0.0683721	Yes
AC087286.4	sense_intronic	15	+	up	0.0268257	up	0.0989713	Yes
ADGRG1	protein_coding	16	+	down	0.0132178	down	0.0670687	Yes
ADGRG5	protein_coding	16	+	down	0.0132178	down	0.0670687	Yes
ADRB2	protein_coding	5	+	down	0.0300788	down	0.123555	No
AGAP14	unprocessed_pseudogene	10	+	down	0.0685502	down	0.112386	No
AL356488.2	lincRNA	1	+	up	0.0352667	up	0.151187	No
AL359644.1	antisense_RNA	9	+	up	0.0931432	up	0.332273	No
AL591866.1	processed_pseudogene	1	+	up	0.0214975	up	0.33109	No
ALDH7A1	protein_coding	5	-	up	0.0278646	up	0.0705911	Yes
ANKRD36BP2	transcribed_unprocessed_pseudogene	2	+	up	0.0351467	up	0.0951682	Yes
ATP5G2P3	processed_pseudogene	2	+	up	0.0234218	up	0.156143	No
B3GAT1	protein_coding	11	-	down	0.0132178	down	0.0670687	Yes
BEX3	protein_coding	X	+	up	0.0714656	up	0.229766	No
C9orf172	protein_coding	9	+	down	0.0278646	down	0.132598	No
CACNA2D2	protein_coding	3	-	down	0.0132178	down	0.0683721	Yes
CARMIL3	protein_coding	14	+	down	0.0348274	down	0.114909	No
CCL4	protein_coding	17	+	down	0.0494468	down	0.156143	No
COL27A1	protein_coding	9	+	up	0.0262521	up	0.144419	No
ERBB2	protein_coding	17	+	down	0.0152128	down	0.0955272	Yes
FGFBP2	protein_coding	4	-	down	0.0132178	down	0.0670687	Yes
GZMA	protein_coding	5	+	down	0.0147259	down	0.0670687	Yes
GZMH	protein_coding	14	-	down	0.0147259	down	0.0572016	Yes
HIST1H2BD	protein_coding	6	+	up	0.0687284	up	0.173591	No
LAIR2	protein_coding	19	+	down	0.0795534	down	0.284508	No
MAGI2-AS3	processed_transcript	7	+	up	0.0559272	up	0.224977	No
MDS2	protein_coding	1	+	up	0.0340637	up	0.183241	No
MEF2C-AS1	antisense_RNA	5	+	up	0.0564682	up	0.233671	No
MIR3648-1	miRNA	21	+	up	0.0214975	up	0.105778	No
MIR3648-2	miRNA	21	+	up	0.0214975	up	0.105778	No
MLH3	protein_coding	14	-	up	0.0775067	up	0.301864	No
MT-RNR1	Mt_rRNA	M	+	up	0.0156419	up	0.0953569	Yes
MT-TA	Mt_tRNA	M	-	up	0.0278072	up	0.147293	No
MT-TG	Mt_tRNA	M	+	up	0.0374242	up	0.247057	No
MT-TH	Mt_tRNA	M	+	up	0.0631925	up	0.231532	No
MT-TI	Mt_tRNA	M	+	up	0.0760662	up	0.222296	No
MT-TK	Mt_tRNA	M	+	up	0.053488	up	0.2655	No
MT-TL2	Mt_tRNA	M	+	up	0.0497693	up	0.153198	No
MT-TM	Mt_tRNA	M	+	up	0.0420691	up	0.206157	No
MT-TQ	Mt_tRNA	M	-	up	0.0684244	up	0.242599	No
MTRNR2L3	protein_coding	20	-	up	0.0549217	up	0.176168	No
MYRF	protein_coding	11	+	down	0.0685704	down	0.182146	No
NEXN	protein_coding	1	+	up	0.0443666	up	0.230361	No
NINL	protein_coding	20	-	down	0.0427384	down	0.187415	No
NKG7	protein_coding	19	-	down	0.0132178	down	0.0572016	Yes
NUAK1	protein_coding	12	-	down	0.0279669	down	0.0683721	Yes
OSBPL5	protein_coding	11	-	down	0.0269819	down	0.0683721	Yes
OST4	protein_coding	2	-	up	0.0450525	up	0.186164	No
PDGFRB	protein_coding	5	-	down	0.0132178	down	0.0670687	Yes
POLR3G	protein_coding	5	+	up	0.0249792	up	0.236114	No
PPBP	protein_coding	4	-	up	0.0986386	up	0.442131	No
PRF1	protein_coding	10	-	down	0.0156932	down	0.0710335	Yes
RNF32	protein_coding	7	+	up	0.0532346	up	0.282981	No
SCD5	protein_coding	4	-	down	0.0728372	down	0.137557	No
SLC1A7	protein_coding	1	-	down	0.0403831	down	0.131142	No
SMIM5	protein_coding	17	+	up	0.0599562	up	0.236449	No
SOX13	protein_coding	1	+	down	0.0132178	down	0.0670687	Yes
SVIP	protein_coding	11	-	up	0.0132178	up	0.0670687	Yes
TBX21	protein_coding	17	+	down	0.0132178	down	0.0572016	Yes
TMIE	protein_coding	3	+	up	0.0550338	up	0.344463	No
TNNC1	protein_coding	3	-	up	0.0224386	up	0.107695	No
TSHZ2	protein_coding	20	+	up	0.0132178	up	0.0670687	Yes
TTC38	protein_coding	22	+	down	0.0169698	down	0.0670687	Yes
WHAMMP2	transcribed_unprocessed_pseudogene	15	+	up	0.0357837	up	0.167368	No
ZNF385D	protein_coding	3	-	up	0.0349925	up	0.199965	No
								234	Number of checks						Primary	PY sensitivty
								683	Total number of DEGs in this model			Combined adj. P-value for all genes showing consistent results in the 2 models		adj. P-vlue	0.0270837	0.0773869
								0.342606	Proportion that are consistent with original model

## Sheet: Smoke_specific DEGs_n616
A novel role for vaping in mitochondrial gene dysregulation and inflammation fundamental to disease development, By: Tommasi et al.
Table S2. Differntially expressed genes (DEGs) in smokers as compared to controls
				Primary Model		PY sensitivity model		Consistency with primary model
gene_name	gene_type.x	Chromosome.x	Strand.x	FCdirection.x	adj.P.Val.x	FCdirection.y	adj.P.Val.y	Yes | No
AAK1	protein_coding	2	-	up	0.0214975	up	0.0971582	Yes
AASS	protein_coding	7	-	down	0.0941921	down	0.162374	No
ABCA1	protein_coding	9	-	down	0.0612442	down	0.333316	No
ABHD17C	protein_coding	15	+	down	0.0460952	down	0.108582	No
ABHD6	protein_coding	3	+	down	0.0132178	down	0.0846991	Yes
AC002558.2	antisense_RNA	17	+	up	0.0214975	up	0.144434	No
AC004492.1	antisense_RNA	7	-	up	0.0386329	up	0.115757	No
AC004706.4	protein_coding	17	-	up	0.0255935	up	0.0710335	Yes
AC004824.1	antisense_RNA	1	+	up	0.0834701	up	0.268273	No
AC004918.3	sense_intronic	7	-	down	0.067379	down	0.307999	No
AC004951.1	lincRNA	7	-	up	0.0278646	up	0.101314	No
AC005785.1	processed_transcript	19	+	up	0.0352667	up	0.12749	No
AC005899.8	antisense_RNA	17	-	up	0.0966055	up	0.319585	No
AC006011.2	processed_pseudogene	2	-	up	0.0711195	up	0.210063	No
AC006042.3	processed_pseudogene	7	+	up	0.0374584	up	0.0884892	Yes
AC006330.1	TEC	7	-	up	0.0581533	up	0.307643	No
AC006460.2	bidirectional_promoter_lncRNA	2	-	up	0.0641545	up	0.268988	No
AC007114.1	lincRNA	17	-	up	0.0290685	up	0.0670687	Yes
AC007342.1	sense_intronic	16	+	up	0.0812538	up	0.306261	No
AC007537.1	processed_pseudogene	12	+	up	0.0132178	up	0.0705911	Yes
AC007610.4	TEC	16	+	up	0.0796955	up	0.133998	No
AC007731.4	antisense_RNA	22	-	up	0.0619691	up	0.178441	No
AC008105.1	antisense_RNA	17	-	up	0.0415992	up	0.114559	No
AC008610.1	antisense_RNA	5	+	up	0.0598115	up	0.224394	No
AC008676.2	sense_overlapping	5	-	up	0.0589184	up	0.208446	No
AC008750.1	antisense_RNA	19	+	down	0.0506475	down	0.129263	No
AC008764.10	TEC	19	-	up	0.0689374	up	0.267994	No
AC008914.1	antisense_RNA	5	+	up	0.0214975	up	0.0727748	Yes
AC009065.4	lincRNA	16	+	up	0.0545891	up	0.149108	No
AC009120.4	lincRNA	16	+	up	0.0603144	up	0.131142	No
AC009495.3	lincRNA	2	+	down	0.0968903	down	0.183116	No
AC010300.1	antisense_RNA	19	+	up	0.0519059	up	0.166559	No
AC010331.1	antisense_RNA	19	-	up	0.049351	up	0.0731822	Yes
AC010542.4	lincRNA	16	+	up	0.0245141	up	0.0846991	Yes
AC010834.3	antisense_RNA	8	+	up	0.0554931	up	0.187076	No
AC010970.1	processed_pseudogene	Y	-	up	0.0811891	up	0.211988	No
AC011445.2	lincRNA	19	-	up	0.0968903	up	0.251667	No
AC011447.3	antisense_RNA	19	-	up	0.0321137	up	0.0670687	Yes
AC011453.1	lincRNA	19	+	up	0.0945996	up	0.197236	No
AC012181.1	processed_pseudogene	16	+	up	0.0353016	up	0.133499	No
AC012313.3	processed_transcript	19	-	up	0.0147259	up	0.0846991	Yes
AC012358.3	antisense_RNA	2	+	up	0.0672412	up	0.144947	No
AC012615.2	antisense_RNA	19	+	up	0.0762835	up	0.292867	No
AC013394.1	protein_coding	15	+	up	0.0369154	up	0.121845	No
AC015813.5	TEC	17	+	up	0.0728372	up	0.131567	No
AC015909.5	TEC	17	-	down	0.0812229	down	0.0857674	Yes
AC016245.1	antisense_RNA	17	-	up	0.0574517	up	0.250253	No
AC016727.1	antisense_RNA	2	+	up	0.0132178	up	0.0925905	Yes
AC016747.3	sense_intronic	2	+	up	0.0667821	up	0.166559	No
AC017035.1	processed_pseudogene	2	-	up	0.0559272	up	0.191786	No
AC018445.3	TEC	18	+	up	0.0895209	up	0.137557	No
AC018628.1	TEC	17	-	up	0.0566219	up	0.343347	No
AC020917.3	lincRNA	19	-	up	0.0426402	up	0.144419	No
AC021739.2	antisense_RNA	15	-	up	0.0982443	up	0.173279	No
AC024267.3	antisense_RNA	17	+	up	0.0380478	up	0.188863	No
AC025262.3	TEC	12	-	down	0.0932476	down	0.187826	No
AC025678.3	TEC	15	-	up	0.0500255	up	0.171952	No
AC025884.1	unprocessed_pseudogene	15	+	up	0.0183744	up	0.0779742	Yes
AC026362.2	TEC	12	-	up	0.0639273	up	0.348228	No
AC026401.2	sense_intronic	16	+	up	0.0334806	up	0.137557	No
AC026979.3	lincRNA	8	-	up	0.045978	up	0.189061	No
AC040160.2	TEC	16	-	up	0.0494468	up	0.0899367	Yes
AC046185.1	protein_coding	17	-	up	0.0952563	up	0.499265	No
AC051649.1	sense_overlapping	11	+	up	0.0450525	up	0.111456	No
AC055813.1	processed_pseudogene	17	-	up	0.0156932	up	0.117625	No
AC058791.1	lincRNA	7	+	up	0.0554931	up	0.210301	No
AC060766.7	processed_transcript	17	-	down	0.0664833	down	0.187076	No
AC064807.1	antisense_RNA	8	+	up	0.0278072	up	0.172459	No
AC068491.4	TEC	2	-	up	0.0875949	up	0.263481	No
AC068580.3	antisense_RNA	11	+	up	0.0971634	up	0.137557	No
AC068775.2	protein_coding	12	-	down	0.0637962	down	0.153198	No
AC073167.1	antisense_RNA	15	+	up	0.0800993	up	0.16438	No
AC073320.1	antisense_RNA	7	+	up	0.0958047	up	0.372847	No
AC078927.1	protein_coding	12	-	down	0.0460952	down	0.167368	No
AC078962.3	antisense_RNA	12	-	up	0.0427193	up	0.112386	No
AC079781.4	transcribed_unprocessed_pseudogene	7	-	up	0.0559272	up	0.208438	No
AC090559.2	sense_intronic	11	-	up	0.0676683	up	0.236114	No
AC091181.1	TEC	17	+	up	0.060725	up	0.167368	No
AC091564.1	processed_pseudogene	11	-	up	0.061351	up	0.249624	No
AC091959.3	protein_coding	5	+	up	0.0147259	up	0.0875521	Yes
AC092053.3	antisense_RNA	3	+	up	0.058871	up	0.228294	No
AC092145.1	antisense_RNA	16	+	up	0.0269819	up	0.139898	No
AC092171.1	antisense_RNA	7	+	up	0.0659491	up	0.266305	No
AC092171.3	lincRNA	7	-	up	0.0603144	up	0.297105	No
AC092535.4	antisense_RNA	4	+	down	0.0294709	down	0.0710335	Yes
AC092965.1	processed_pseudogene	3	+	down	0.0818863	down	0.143338	No
AC099494.3	TEC	16	-	up	0.0242085	up	0.133786	No
AC099811.5	sense_intronic	17	-	up	0.0545911	up	0.182053	No
AC103691.1	antisense_RNA	15	-	up	0.0892627	up	0.351778	No
AC103703.1	sense_intronic	17	-	up	0.0837384	up	0.284005	No
AC108488.1	lincRNA	2	-	up	0.0628108	up	0.264449	No
AC109460.2	antisense_RNA	16	-	up	0.0306625	up	0.172968	No
AC111152.3	processed_pseudogene	15	+	down	0.0654643	down	0.181577	No
AC115102.1	antisense_RNA	15	+	up	0.0332831	up	0.123555	No
AC116366.3	protein_coding	5	+	down	0.0470023	down	0.192116	No
AC117382.1	processed_pseudogene	3	-	up	0.0255935	up	0.101411	No
AC118344.2	TEC	19	+	up	0.059843	up	0.187415	No
AC119396.2	antisense_RNA	19	-	up	0.0968631	up	0.330458	No
AC122718.1	processed_pseudogene	5	+	up	0.0950247	up	0.278906	No
AC125238.2	processed_pseudogene	2	-	down	0.0984368	down	0.253756	No
AC125437.2	TEC	18	+	up	0.052498	up	0.107442	No
AC130689.1	processed_pseudogene	17	-	down	0.0774042	down	0.284726	No
AC131025.1	antisense_RNA	5	+	up	0.0409777	up	0.359238	No
AC131206.1	processed_pseudogene	12	-	up	0.0176809	up	0.0670687	Yes
AC131392.2	unprocessed_pseudogene	5	-	up	0.0147259	up	0.274277	No
AC134407.2	TEC	17	+	up	0.043228	up	0.177182	No
AC135178.3	antisense_RNA	17	+	up	0.078765	up	0.165048	No
AC135721.2	transcribed_processed_pseudogene	17	+	up	0.0808709	up	0.125001	No
AC139272.1	unprocessed_pseudogene	5	+	up	0.0380478	up	0.217535	No
AC139491.1	antisense_RNA	5	-	up	0.0561796	up	0.0886222	Yes
AC141586.3	antisense_RNA	16	-	up	0.0836097	up	0.313971	No
AC243960.7	TEC	19	-	up	0.0494468	up	0.0779742	Yes
ACCS	protein_coding	11	+	up	0.0940693	up	0.431177	No
ACTA2	protein_coding	10	-	down	0.0694722	down	0.358214	No
AD000090.1	antisense_RNA	19	+	up	0.021665	up	0.122097	No
ADAM1A	unitary_pseudogene	12	+	down	0.0214975	down	0.0670687	Yes
ADIRF-AS1	processed_transcript	10	-	up	0.0357837	up	0.128305	No
AF111169.2	lincRNA	14	+	down	0.0255935	down	0.153793	No
AF279873.1	processed_pseudogene	8	-	down	0.0214073	down	0.171578	No
AGAP1	protein_coding	2	+	down	0.0463267	down	0.0989713	Yes
AGBL5-IT1	sense_intronic	2	+	up	0.0214975	up	0.134299	No
AK1	protein_coding	9	-	up	0.0546209	up	0.149108	No
AKR1C3	protein_coding	10	+	down	0.0450525	down	0.0802092	Yes
AL022238.3	antisense_RNA	22	+	up	0.0220863	up	0.151187	No
AL022238.4	protein_coding	22	+	down	0.0775974	down	0.231532	No
AL022328.1	antisense_RNA	22	-	up	0.0269819	up	0.110966	No
AL031772.1	antisense_RNA	6	-	up	0.0352667	up	0.125001	No
AL033543.1	sense_intronic	22	+	up	0.0707303	up	0.230395	No
AL035252.4	TEC	20	-	up	0.0460952	up	0.174252	No
AL049840.1	antisense_RNA	14	-	up	0.0470206	up	0.164581	No
AL080317.3	antisense_RNA	6	+	up	0.0211672	up	0.0670687	Yes
AL121845.1	antisense_RNA	20	+	up	0.0450525	up	0.143286	No
AL133245.1	lincRNA	2	+	up	0.0328305	up	0.193597	No
AL133410.1	lincRNA	9	+	up	0.0600867	up	0.123694	No
AL139099.5	non_coding	14	+	up	0.0214975	up	0.0989713	Yes
AL139423.1	antisense_RNA	1	+	down	0.0412692	down	0.137557	No
AL158211.5	TEC	10	+	up	0.0132178	up	0.0670687	Yes
AL162231.1	protein_coding	9	-	up	0.035346	up	0.144434	No
AL162274.2	antisense_RNA	10	+	up	0.0688953	up	0.337807	No
AL162591.1	antisense_RNA	1	-	up	0.0262712	up	0.145189	No
AL354989.2	processed_pseudogene	9	-	down	0.0581533	down	0.115757	No
AL355581.1	antisense_RNA	6	-	down	0.0563593	down	0.0790208	Yes
AL355916.1	lincRNA	14	-	up	0.0495846	up	0.163006	No
AL356801.1	processed_pseudogene	14	-	up	0.0624701	up	0.276353	No
AL357078.1	lincRNA	1	-	up	0.0787389	up	0.192116	No
AL391121.1	lincRNA	10	-	up	0.0573841	up	0.197236	No
AL445183.3	processed_pseudogene	1	-	down	0.0306625	down	0.130454	No
AL445933.1	processed_pseudogene	1	+	down	0.0909936	down	0.187247	No
AL590326.2	TEC	14	-	up	0.0460952	up	0.0761862	Yes
AL590627.1	transcribed_processed_pseudogene	9	-	up	0.0678364	up	0.241889	No
AL592293.2	processed_pseudogene	9	+	up	0.0189305	up	0.0790208	Yes
AL669918.1	protein_coding	6	-	down	0.0482944	down	0.176341	No
AL732414.1	processed_pseudogene	1	+	down	0.0589184	down	0.456835	No
AL807761.2	processed_pseudogene	9	+	down	0.0362213	down	0.247462	No
ALS2CR12	protein_coding	2	-	up	0.0183744	up	0.123555	No
ANKRD11	protein_coding	16	-	up	0.0214975	up	0.0683721	Yes
ANKRD18A	protein_coding	9	-	up	0.0441411	up	0.162893	No
ANKRD36	protein_coding	2	+	up	0.0450525	up	0.147801	No
ANKRD36C	protein_coding	2	-	up	0.0514413	up	0.184674	No
ANKRD55	protein_coding	5	-	up	0.0554931	up	0.0780994	Yes
ANO9	protein_coding	11	-	up	0.0156419	up	0.0710335	Yes
ANP32B	protein_coding	9	+	up	0.0147259	up	0.0670687	Yes
ANP32D	protein_coding	12	+	up	0.026266	up	0.114209	No
ANP32E	protein_coding	1	-	up	0.0213455	up	0.0710335	Yes
AP000873.4	sense_overlapping	11	+	up	0.035346	up	0.173591	No
AP000911.1	lincRNA	11	+	up	0.0403975	up	0.144434	No
AP000977.1	antisense_RNA	11	-	up	0.0358798	up	0.0886222	Yes
AP001107.7	antisense_RNA	11	-	up	0.0545911	up	0.193594	No
AP001350.1	antisense_RNA	11	-	up	0.0420691	up	0.0925905	Yes
AP002807.1	antisense_RNA	11	+	up	0.0380478	up	0.155132	No
AP003068.1	antisense_RNA	11	-	up	0.0802443	up	0.313047	No
AP003352.1	antisense_RNA	8	+	up	0.0279669	up	0.129055	No
AP003419.1	antisense_RNA	11	-	up	0.0460952	up	0.164039	No
AP005131.6	sense_intronic	18	+	up	0.0147259	up	0.0670687	Yes
AP006623.1	antisense_RNA	11	-	up	0.0516878	up	0.234661	No
APMAP	protein_coding	20	-	down	0.0147259	down	0.0670687	Yes
AR	protein_coding	X	+	up	0.0711314	up	0.169938	No
ARAP2	protein_coding	4	-	down	0.0152375	down	0.0572016	Yes
ARGLU1	protein_coding	13	-	up	0.0321137	up	0.0769077	Yes
ARHGAP11B	protein_coding	15	+	up	0.0642966	up	0.129957	No
ARMC10P1	processed_pseudogene	3	-	down	0.0969417	down	0.151427	No
ARMC12	protein_coding	6	+	up	0.0214073	up	0.0710335	Yes
ASB16	protein_coding	17	+	up	0.0269819	up	0.163006	No
ASCL2	protein_coding	11	-	down	0.0412692	down	0.0670687	Yes
ATP1B1	protein_coding	1	+	down	0.0814113	down	0.11189	No
ATP2C2-AS1	antisense_RNA	16	-	down	0.0969417	down	0.0670687	Yes
ATP5A1P7	processed_pseudogene	9	+	down	0.0908746	down	0.0886222	Yes
AUTS2	protein_coding	7	+	down	0.0262712	down	0.102033	No
B3GNT5	protein_coding	3	+	up	0.0628692	up	0.10795	No
BAZ2B	protein_coding	2	-	up	0.0352667	up	0.125001	No
BDP1	protein_coding	5	+	up	0.0381495	up	0.117625	No
BEND3P3	processed_pseudogene	10	+	down	0.0867446	down	0.0846991	Yes
BEX5	protein_coding	X	-	up	0.026266	up	0.0670687	Yes
BRD9	protein_coding	5	-	up	0.0152957	up	0.0710335	Yes
BTBD9-AS1	antisense_RNA	6	+	up	0.0950745	up	0.323205	No
C14orf132	protein_coding	14	+	up	0.0725774	up	0.0886222	Yes
C17orf53	protein_coding	17	+	up	0.0420691	up	0.129189	No
C17orf58	protein_coding	17	-	down	0.0574517	down	0.289836	No
C4orf50	protein_coding	4	-	down	0.0213455	down	0.0683721	Yes
CA6	protein_coding	1	+	up	0.05278	up	0.141613	No
CACNA1I	protein_coding	22	+	up	0.0270537	up	0.0670687	Yes
CALY	protein_coding	10	-	up	0.0132178	up	0.0670687	Yes
CATSPER2P1	transcribed_unprocessed_pseudogene	15	-	up	0.0460952	up	0.117402	No
CBR3-AS1	processed_transcript	21	-	up	0.0622718	up	0.127488	No
CCBE1	protein_coding	18	-	up	0.0858045	up	0.246306	No
CCDC7	protein_coding	10	+	up	0.0268257	up	0.0989713	Yes
CD160	protein_coding	1	+	down	0.0574517	down	0.161514	No
CD209	protein_coding	19	-	up	0.0564682	up	0.388649	No
CD58	protein_coding	1	-	down	0.0585824	down	0.360717	No
CD8A	protein_coding	2	-	down	0.0132178	down	0.0790208	Yes
CDK11A	protein_coding	1	-	up	0.0300788	up	0.0989713	Yes
CDK11B	protein_coding	1	-	up	0.0214975	up	0.0769077	Yes
CEP128	protein_coding	14	-	up	0.0315904	up	0.0926748	Yes
CEP295NL	protein_coding	17	-	up	0.0840802	up	0.165245	No
CFAP45	protein_coding	1	-	up	0.0527314	up	0.0670687	Yes
CFAP70	protein_coding	10	-	up	0.05278	up	0.156418	No
CFDP1	protein_coding	16	-	up	0.0152128	up	0.0710335	Yes
CHADL	protein_coding	22	-	up	0.0574517	up	0.390276	No
CHD6	protein_coding	20	-	up	0.0214975	up	0.0785075	Yes
CHD7	protein_coding	8	+	up	0.0147259	up	0.0670687	Yes
CHRNA2	protein_coding	8	-	up	0.079198	up	0.507594	No
CHRNG	protein_coding	2	+	up	0.084392	up	0.30585	No
CHST2	protein_coding	3	+	down	0.0468852	down	0.121845	No
CICP27	processed_pseudogene	1	+	up	0.0352667	up	0.125001	No
CMC1	protein_coding	3	+	down	0.0453557	down	0.203341	No
CMTM8	protein_coding	3	+	down	0.0650331	down	0.173279	No
CNKSR1	protein_coding	1	+	up	0.0226694	up	0.0989713	Yes
CNTLN	protein_coding	9	+	up	0.0989442	up	0.351687	No
COL4A4	protein_coding	2	-	up	0.0892803	up	0.24899	No
COLGALT2	protein_coding	1	-	down	0.0250645	down	0.162374	No
COPZ2	protein_coding	17	-	down	0.0515892	down	0.11345	No
CPEB4	protein_coding	5	+	up	0.0214975	up	0.0785075	Yes
CRYZ	protein_coding	1	-	down	0.0927317	down	0.203341	No
CSNK2A3	protein_coding	11	-	down	0.0926435	down	0.192116	No
CST7	protein_coding	20	+	down	0.0291832	down	0.105376	No
CTAGE8	protein_coding	7	-	down	0.0952911	down	0.172459	No
CTSC	protein_coding	11	-	down	0.0132178	down	0.0710335	Yes
CTSL	protein_coding	9	+	down	0.087419	down	0.496474	No
CTSW	protein_coding	11	+	down	0.0182954	down	0.0878167	Yes
CWF19L2	protein_coding	11	-	up	0.0416481	up	0.131095	No
CX3CR1	protein_coding	3	-	down	0.0394226	down	0.16438	No
CXXC4-AS1	antisense_RNA	4	+	up	0.0541922	up	0.218995	No
CYP4F22	protein_coding	19	+	down	0.0132178	down	0.0670687	Yes
DBF4P1	processed_pseudogene	10	-	down	0.0895138	down	0.182509	No
DDX10P1	processed_pseudogene	10	-	up	0.0829209	up	0.202405	No
DDX10P2	processed_pseudogene	9	-	up	0.0269819	up	0.0923865	Yes
DEK	protein_coding	6	-	up	0.0220863	up	0.0886222	Yes
DISP2	protein_coding	15	+	up	0.043228	up	0.201032	No
DLG5	protein_coding	10	-	down	0.0952527	down	0.19606	No
DMKN	protein_coding	19	-	down	0.0878868	down	0.29148	No
DNM1P41	TEC	15	-	up	0.0952911	up	0.333316	No
DTHD1	protein_coding	4	+	down	0.0554277	down	0.113384	No
EGLN1P1	transcribed_processed_pseudogene	15	+	down	0.0421969	down	0.125001	No
EIF3J	protein_coding	15	+	up	0.0238105	up	0.10795	No
EIF5A2	protein_coding	3	-	down	0.0680383	down	0.236114	No
EIF5B	protein_coding	2	+	up	0.0214975	up	0.0945403	Yes
ELOVL6	protein_coding	4	-	down	0.0178252	down	0.0705911	Yes
ENPP4	protein_coding	6	+	down	0.0544521	down	0.144434	No
ENPP5	protein_coding	6	-	down	0.0463709	down	0.0670687	Yes
EPHA1-AS1	antisense_RNA	7	+	up	0.0390387	up	0.0710335	Yes
EPOP	protein_coding	17	-	down	0.0605311	down	0.0980264	Yes
ERICH1	protein_coding	8	-	up	0.045978	up	0.116786	No
ESF1	protein_coding	20	-	up	0.0420691	up	0.172459	No
ESRP2	protein_coding	16	-	up	0.0613167	up	0.218079	No
FAM133DP	processed_pseudogene	2	-	up	0.0214975	up	0.106194	No
FAM153C	protein_coding	5	+	up	0.0749038	up	0.147442	No
FAM161A	protein_coding	2	-	up	0.0278072	up	0.117625	No
FAM196B	protein_coding	5	-	up	0.0513833	up	0.20528	No
FAM204BP	processed_pseudogene	1	-	up	0.085254	up	0.253322	No
FAM220A	protein_coding	7	-	down	0.0460952	down	0.239823	No
FAM238C	transcribed_unprocessed_pseudogene	10	-	up	0.015559	up	0.0875521	Yes
FAM26F	protein_coding	6	+	down	0.0166159	down	0.0670687	Yes
FAM8A1	protein_coding	6	+	down	0.0531369	down	0.172459	No
FAR1-IT1	sense_intronic	11	+	up	0.0373902	up	0.149415	No
FASLG	protein_coding	1	+	down	0.0600585	down	0.165245	No
FCGR3A	protein_coding	1	-	down	0.0226694	down	0.0769077	Yes
FCRL1	protein_coding	1	-	down	0.0996039	down	0.0886222	Yes
FCRL3	protein_coding	1	-	down	0.0545891	down	0.0790208	Yes
FCRL6	protein_coding	1	+	down	0.0183179	down	0.0670687	Yes
FLJ42393	TEC	3	+	up	0.0507606	up	0.173279	No
FP236383.2	lincRNA	21	-	up	0.0214975	up	0.121845	No
FP236383.3	lincRNA	21	-	up	0.0214975	up	0.121845	No
FP671120.3	lincRNA	21	-	up	0.0215539	up	0.121845	No
FP671120.4	lincRNA	21	-	up	0.0132178	up	0.0719168	Yes
FRG1HP	transcribed_unprocessed_pseudogene	9	+	up	0.0152128	up	0.0846991	Yes
FRMPD3	protein_coding	X	+	down	0.0519059	down	0.0989713	Yes
FXYD1	protein_coding	19	+	up	0.0132178	up	0.0739834	Yes
GABPAP	processed_pseudogene	7	+	down	0.0772236	down	0.220106	No
GALNT3	protein_coding	2	-	down	0.0545891	down	0.167368	No
GALNT9	protein_coding	12	-	up	0.0892803	up	0.513281	No
GCH1	protein_coding	14	-	down	0.0224817	down	0.102033	No
GFI1	protein_coding	1	-	down	0.0132178	down	0.0670687	Yes
GIGYF2	protein_coding	2	+	up	0.0268332	up	0.0875521	Yes
GNB3	protein_coding	12	+	up	0.0560297	up	0.233084	No
GPANK1	protein_coding	6	-	up	0.0214975	up	0.0769077	Yes
GPATCH4	protein_coding	1	-	up	0.0147259	up	0.0710335	Yes
GPR153	protein_coding	1	-	down	0.0257241	down	0.144434	No
GSN-AS1	antisense_RNA	9	-	up	0.0563732	up	0.208438	No
GTF2IP4	transcribed_processed_pseudogene	7	+	down	0.0902035	down	0.214321	No
GTF2IRD2B	protein_coding	7	+	up	0.0147259	up	0.0670687	Yes
GTF2IRD2P1	transcribed_unprocessed_pseudogene	7	-	up	0.0531809	up	0.276353	No
GZMB	protein_coding	14	-	down	0.041263	down	0.0875521	Yes
GZMM	protein_coding	19	+	down	0.0132178	down	0.0670687	Yes
HAVCR2	protein_coding	5	-	down	0.0561796	down	0.115757	No
HID1	protein_coding	17	-	up	0.0214975	up	0.0710335	Yes
HIST1H2BN	protein_coding	6	+	up	0.0765955	up	0.381554	No
HMGB1P3	processed_pseudogene	2	+	up	0.0519059	up	0.197268	No
HMGB1P31	processed_pseudogene	2	+	up	0.0901101	up	0.156182	No
HMGB1P6	processed_pseudogene	15	-	up	0.0226694	up	0.0846991	Yes
HMGB3P4	processed_pseudogene	13	+	up	0.0412692	up	0.137557	No
HMGN1P30	processed_pseudogene	18	-	up	0.0605311	up	0.117625	No
HMGN1P38	processed_pseudogene	15	+	up	0.0136526	up	0.0710335	Yes
HNRNPA3P10	processed_pseudogene	12	-	up	0.0506429	up	0.284726	No
HNRNPCP1	processed_pseudogene	14	+	up	0.0613898	up	0.131567	No
HNRNPU	protein_coding	1	-	up	0.0213455	up	0.0683721	Yes
HOPX	protein_coding	4	-	down	0.0503912	down	0.125001	No
HOXB-AS1	antisense_RNA	17	+	up	0.0637962	up	0.256037	No
HOXC4	protein_coding	12	+	down	0.0791265	down	0.293925	No
IFNG-AS1	antisense_RNA	12	+	up	0.0625168	up	0.0790208	Yes
IGF2R	protein_coding	6	+	down	0.0301787	down	0.143286	No
IGFBP3	protein_coding	7	-	down	0.0985327	down	0.32577	No
IGHEP2	IG_C_pseudogene	9	+	up	0.0983337	up	0.263673	No
IGKV1D-13	IG_V_gene	2	+	up	0.0912759	up	0.443225	No
IL2RB	protein_coding	22	-	down	0.0403831	down	0.12437	No
IMPDH1P10	processed_pseudogene	2	-	down	0.0390387	down	0.133635	No
ITGAD	protein_coding	16	+	down	0.047981	down	0.113121	No
ITSN1	protein_coding	21	+	up	0.0471135	up	0.108582	No
JAKMIP1	protein_coding	4	-	down	0.0624701	down	0.137557	No
JAKMIP2	protein_coding	5	-	down	0.0378631	down	0.114559	No
JAZF1	protein_coding	7	-	down	0.0383393	down	0.185785	No
KATNAL2	protein_coding	18	+	up	0.0238105	up	0.108962	No
KBTBD8	protein_coding	3	+	down	0.059843	down	0.100714	No
KCNG1	protein_coding	20	-	down	0.0554931	down	0.0670687	Yes
KCNQ1OT1	antisense_RNA	11	-	up	0.0486399	up	0.215107	No
KCNT1	protein_coding	9	+	down	0.0450525	down	0.175012	No
KDM5A	protein_coding	12	-	up	0.035346	up	0.123555	No
KHDC1	protein_coding	6	-	down	0.0657685	down	0.567885	No
KIAA1161	protein_coding	9	-	down	0.0889992	down	0.233197	No
KIAA1671	protein_coding	22	+	down	0.0605702	down	0.190953	No
KIF16B	protein_coding	20	-	up	0.0169588	up	0.0683721	Yes
KIF19	protein_coding	17	+	down	0.0927317	down	0.151671	No
KIR3DX1	protein_coding	19	+	down	0.047981	down	0.123694	No
KLRC4-KLRK1	protein_coding	12	-	down	0.060214	down	0.15609	No
KLRG1	protein_coding	12	+	down	0.0573841	down	0.140297	No
KLRK1	protein_coding	12	-	down	0.0132178	down	0.0572016	Yes
KNOP1	protein_coding	16	-	up	0.0182954	up	0.0710335	Yes
KNOP1P4	processed_pseudogene	6	+	up	0.045978	up	0.137557	No
KNOP1P5	processed_pseudogene	8	+	up	0.0163523	up	0.0710335	Yes
KRT8P39	processed_pseudogene	12	+	up	0.0202012	up	0.0683721	Yes
LDHAP4	processed_pseudogene	9	-	down	0.0494053	down	0.176193	No
LGI4	protein_coding	19	-	up	0.0762654	up	0.313971	No
LGR6	protein_coding	1	+	down	0.0386329	down	0.129957	No
LINC00115	lincRNA	1	-	up	0.0760646	up	0.132921	No
LINC00216	lincRNA	14	+	up	0.0892627	up	0.231532	No
LINC00618	sense_overlapping	14	+	up	0.0892627	up	0.19606	No
LINC01163	lincRNA	10	+	down	0.0892803	down	0.0705911	Yes
LINC01355	lincRNA	1	-	up	0.0876002	up	0.267994	No
LINC01465	lincRNA	12	-	up	0.0889992	up	0.265994	No
LINC02076	lincRNA	17	+	up	0.0539143	up	0.140241	No
LIX1L-AS1	antisense_RNA	1	+	up	0.09418	up	0.209627	No
LMOD3	protein_coding	3	-	up	0.0654643	up	0.250887	No
LPP-AS2	antisense_RNA	3	-	up	0.0559272	up	0.09122	Yes
LUC7L3	protein_coding	17	+	up	0.0156419	up	0.0710335	Yes
LYPD2	protein_coding	8	-	down	0.0775974	down	0.149855	No
MAK	protein_coding	6	-	up	0.058927	up	0.264371	No
MAN2C1	protein_coding	15	-	up	0.0262712	up	0.187076	No
MANEAL	protein_coding	1	+	down	0.0754442	down	0.174344	No
MAP7	protein_coding	6	-	up	0.0373902	up	0.430057	No
MAS1	protein_coding	6	+	up	0.0892627	up	0.208769	No
MBNL1-AS1	antisense_RNA	3	-	up	0.0624701	up	0.163006	No
MCAM	protein_coding	11	-	up	0.0270824	up	0.142218	No
METAP2	protein_coding	12	+	up	0.0147259	up	0.0706609	Yes
Metazoa_SRP	misc_RNA	12	+	up	0.0450525	up	0.151105	No
MEX3D	protein_coding	19	-	down	0.0605311	down	0.269076	No
MIR193BHG	lincRNA	16	+	up	0.0571783	up	0.193233	No
MIR663A	miRNA	20	-	up	0.048806	up	0.201032	No
MIR663AHG	processed_transcript	20	-	up	0.0132178	up	0.0670687	Yes
MLC1	protein_coding	22	-	down	0.0386329	down	0.0884892	Yes
MRPL41	protein_coding	9	+	up	0.0183561	up	0.0710335	Yes
MT-ATP6	protein_coding	M	+	up	0.0147259	up	0.0790208	Yes
MT-ATP8	protein_coding	M	+	up	0.0255935	up	0.137557	No
MT-CO1	protein_coding	M	+	up	0.0152375	up	0.0830228	Yes
MT-CO2	protein_coding	M	+	up	0.0147259	up	0.0790208	Yes
MT-CO3	protein_coding	M	+	up	0.0147259	up	0.0809791	Yes
MT-CYB	protein_coding	M	+	up	0.0147259	up	0.0779742	Yes
MT-ND1	protein_coding	M	+	up	0.0147259	up	0.078939	Yes
MT-ND2	protein_coding	M	+	up	0.0132178	up	0.0710335	Yes
MT-ND3	protein_coding	M	+	up	0.0166159	up	0.11345	No
MT-ND4	protein_coding	M	+	up	0.0132178	up	0.0683721	Yes
MT-ND4L	protein_coding	M	+	up	0.0152375	up	0.0891979	Yes
MT-ND5	protein_coding	M	+	up	0.0132178	up	0.0697225	Yes
MT-ND6	protein_coding	M	-	up	0.0147259	up	0.0710335	Yes
MT-RNR2	Mt_rRNA	M	+	up	0.0147259	up	0.0884892	Yes
MT-TC	Mt_tRNA	M	-	up	0.0132178	up	0.0710335	Yes
MT-TE	Mt_tRNA	M	-	up	0.045978	up	0.151427	No
MT-TF	Mt_tRNA	M	+	up	0.0321137	up	0.0886222	Yes
MT-TL1	Mt_tRNA	M	+	up	0.0132178	up	0.0683721	Yes
MT-TN	Mt_tRNA	M	-	up	0.0136967	up	0.0891343	Yes
MT-TS1	Mt_tRNA	M	-	up	0.0132178	up	0.0710335	Yes
MT-TT	Mt_tRNA	M	+	up	0.0984446	up	0.31243	No
MT-TV	Mt_tRNA	M	+	up	0.0270824	up	0.125001	No
MT-TY	Mt_tRNA	M	-	up	0.0132178	up	0.0710335	Yes
MTATP6P1	unprocessed_pseudogene	1	+	up	0.021405	up	0.09122	Yes
MTCO1P12	unprocessed_pseudogene	1	+	up	0.0426835	up	0.0670687	Yes
MTCO1P2	unprocessed_pseudogene	14	-	up	0.0554931	up	0.0830228	Yes
MTCO1P40	processed_pseudogene	17	+	up	0.0578908	up	0.0710335	Yes
MTCO1P53	processed_pseudogene	X	+	up	0.0597844	up	0.151105	No
MTCO2P12	unprocessed_pseudogene	1	+	up	0.0564682	up	0.182146	No
MTCO2P22	processed_pseudogene	5	-	up	0.0694722	up	0.463962	No
MTCO3P12	unprocessed_pseudogene	1	+	up	0.0728372	up	0.120236	No
MTND1P23	unprocessed_pseudogene	1	+	up	0.0420691	up	0.0670687	Yes
MTND2P28	unprocessed_pseudogene	1	+	up	0.0538638	up	0.161514	No
MTND4P24	processed_pseudogene	X	+	up	0.0504301	up	0.0790208	Yes
MTND5P11	processed_pseudogene	5	-	up	0.0497693	up	0.147293	No
MTND6P4	processed_pseudogene	5	+	up	0.0648144	up	0.146277	No
MTRNR2L12	protein_coding	3	-	up	0.0304942	up	0.115568	No
MTRNR2L4	protein_coding	16	-	up	0.045978	up	0.193594	No
MUC5B	protein_coding	11	+	up	0.099887	up	0.240684	No
MUC6	protein_coding	11	-	up	0.0567263	up	0.189326	No
MYADM	protein_coding	19	+	up	0.0446852	up	0.0953569	Yes
MYH11	protein_coding	16	-	up	0.0315904	up	0.133258	No
MZF1-AS1	antisense_RNA	19	+	up	0.045978	up	0.0989713	Yes
NAA15	protein_coding	4	+	up	0.0226694	up	0.104229	No
NBEA	protein_coding	13	+	up	0.0630533	up	0.162893	No
NBPF10	protein_coding	1	-	up	0.0453557	up	0.153942	No
NBPF14	protein_coding	1	-	up	0.0446852	up	0.0987989	Yes
NCAM1	protein_coding	11	+	down	0.0944341	down	0.17865	No
NCL	protein_coding	2	-	up	0.0249792	up	0.0710335	Yes
NECTIN1	protein_coding	11	-	down	0.0674688	down	0.407917	No
NEMF	protein_coding	14	-	up	0.0318135	up	0.145682	No
NFATC3	protein_coding	16	+	down	0.0353016	down	0.137557	No
NME9	protein_coding	3	-	up	0.049351	up	0.19522	No
NMT2	protein_coding	10	-	up	0.0226694	up	0.0748072	Yes
NMUR1	protein_coding	2	-	down	0.0895138	down	0.173591	No
NOM1	protein_coding	7	+	up	0.0163523	up	0.0710335	Yes
NOP56P3	processed_pseudogene	12	+	up	0.0497693	up	0.152723	No
NPC1	protein_coding	18	-	down	0.0132178	down	0.0572016	Yes
NPDC1	protein_coding	9	-	up	0.0753171	up	0.263319	No
NPIPB15	protein_coding	16	+	up	0.0935094	up	0.137557	No
NRGN	protein_coding	11	+	up	0.0908413	up	0.337655	No
NSRP1P1	processed_pseudogene	1	+	up	0.0589184	up	0.176341	No
OCM	protein_coding	7	+	up	0.09418	up	0.544768	No
OR1X5P	unprocessed_pseudogene	5	-	up	0.0495846	up	0.123555	No
OR7E126P	unprocessed_pseudogene	11	+	up	0.085117	up	0.235889	No
OTUD4P1	processed_pseudogene	12	+	down	0.0663327	down	0.471559	No
PABPC4	protein_coding	1	-	up	0.0132178	up	0.0670687	Yes
PACSIN1	protein_coding	6	+	down	0.0624701	down	0.24899	No
PALLD	protein_coding	4	+	down	0.066778	down	0.171266	No
PARP15	protein_coding	3	+	down	0.0342045	down	0.0777761	Yes
PATL2	protein_coding	15	-	down	0.0374242	down	0.132616	No
PDXDC2P	transcribed_unprocessed_pseudogene	16	-	up	0.0660376	up	0.144419	No
PELP1	protein_coding	17	-	up	0.0156932	up	0.0670687	Yes
PGM5P2	transcribed_unprocessed_pseudogene	9	-	up	0.0147259	up	0.0683721	Yes
PHF14	protein_coding	7	+	up	0.0213455	up	0.0785075	Yes
PHKA2-AS1	antisense_RNA	X	+	up	0.0796955	up	0.278906	No
PIANP	protein_coding	12	-	up	0.0147259	up	0.0802092	Yes
PIK3AP1	protein_coding	10	-	down	0.0270824	down	0.118962	No
PIK3R3	protein_coding	1	-	down	0.0486399	down	0.0875521	Yes
PLCXD2	protein_coding	3	+	down	0.079198	down	0.213009	No
PLEKHG5	protein_coding	1	-	up	0.0871717	up	0.438472	No
PLIN5	protein_coding	19	-	up	0.0533781	up	0.0983029	Yes
PLPPR3	protein_coding	19	-	up	0.0750097	up	0.304506	No
PNISR	protein_coding	6	-	up	0.0214975	up	0.0779742	Yes
PODN	protein_coding	1	+	down	0.0553763	down	0.176168	No
POLR3DP1	processed_pseudogene	10	+	up	0.061351	up	0.114559	No
PPIAP29	processed_pseudogene	6	+	down	0.0672066	down	0.14761	No
PPP2R2B	protein_coding	5	-	down	0.0605702	down	0.103497	No
PRH1	protein_coding	12	-	up	0.0923792	up	0.155772	No
PROCA1	protein_coding	17	-	up	0.0403831	up	0.144434	No
PRPF38B	protein_coding	1	+	up	0.0333216	up	0.089836	Yes
PRPH2	protein_coding	6	-	up	0.0940693	up	0.290408	No
PRR5L	protein_coding	11	+	down	0.0132178	down	0.0670687	Yes
PRR7-AS1	antisense_RNA	5	-	up	0.0214975	up	0.0769077	Yes
PRRT4	protein_coding	7	-	up	0.0450525	up	0.125001	No
PRSS23	protein_coding	11	+	down	0.0270824	down	0.0761862	Yes
PRSS57	protein_coding	19	-	down	0.0734861	down	0.228775	No
PSMC1P5	processed_pseudogene	5	+	down	0.0811891	down	0.198844	No
PSMD5-AS1	transcribed_unitary_pseudogene	9	+	up	0.0342045	up	0.0809835	Yes
PTGDR	protein_coding	14	+	down	0.0574517	down	0.211175	No
PTGER4	protein_coding	5	+	down	0.0234218	down	0.112717	No
PTMAP2	processed_pseudogene	5	+	up	0.0147259	up	0.0710335	Yes
PTMAP5	transcribed_processed_pseudogene	13	+	up	0.0136903	up	0.0683721	Yes
PTPN13	protein_coding	4	+	down	0.0495846	down	0.0790208	Yes
PTPN14	protein_coding	1	-	up	0.0471135	up	0.183116	No
PTPN22	protein_coding	1	-	down	0.0226694	down	0.0710335	Yes
RAB11FIP5	protein_coding	2	-	down	0.0563593	down	0.280946	No
RAB13	protein_coding	1	-	up	0.0494983	up	0.265573	No
RANBP6	protein_coding	9	-	down	0.0873562	down	0.244643	No
RASGEF1A	protein_coding	10	-	down	0.0383393	down	0.0731822	Yes
RBM25	protein_coding	14	+	up	0.0154933	up	0.0710335	Yes
RHPN1	protein_coding	8	+	up	0.0135948	up	0.0670687	Yes
RMDN2	protein_coding	2	+	down	0.0882753	down	0.190519	No
RN7SL1	misc_RNA	14	+	up	0.0214975	up	0.0989713	Yes
RN7SL2	misc_RNA	14	-	up	0.0269819	up	0.110966	No
RNA5-8SN1	rRNA	21	+	up	0.0333711	up	0.161135	No
RNA5-8SN4	rRNA	21	+	up	0.0333711	up	0.161135	No
RNA5-8SN5	rRNA	21	+	up	0.0303226	up	0.147801	No
RNF145	protein_coding	5	-	up	0.0249792	up	0.0875521	Yes
RNF168	protein_coding	3	-	up	0.0293142	up	0.0790881	Yes
RPGR	protein_coding	X	-	up	0.0352667	up	0.115757	No
RPL13AP20	processed_pseudogene	12	+	up	0.0561338	up	0.0670687	Yes
RPL13P5	transcribed_processed_pseudogene	12	+	up	0.0182954	up	0.118543	No
RPL31P61	processed_pseudogene	19	+	down	0.0986386	down	0.320277	No
RPL4P6	processed_pseudogene	22	-	up	0.0636746	up	0.149108	No
RPLP0P2	transcribed_processed_pseudogene	11	+	up	0.0278646	up	0.0953569	Yes
RPPH1	ribozyme	14	-	up	0.0132178	up	0.0989713	Yes
RPS10P7	transcribed_processed_pseudogene	1	+	up	0.0147259	up	0.0710335	Yes
RPS6KA5	protein_coding	14	-	up	0.0214975	up	0.0790208	Yes
RSBN1	protein_coding	1	-	up	0.0251057	up	0.103497	No
RUNX3	protein_coding	1	-	down	0.0132178	down	0.0670687	Yes
S1PR5	protein_coding	19	-	down	0.0178252	down	0.0710335	Yes
SAMD12	protein_coding	8	-	up	0.045978	up	0.0785075	Yes
SAMD3	protein_coding	6	-	down	0.0132178	down	0.0670687	Yes
SAP25	protein_coding	7	-	up	0.0340637	up	0.166768	No
SBK1	protein_coding	16	+	down	0.0132178	down	0.0705911	Yes
SCAMP5	protein_coding	15	+	up	0.0927317	up	0.112386	No
SCARNA2	scaRNA	1	+	up	0.0132178	up	0.0683721	Yes
SCARNA7	scaRNA	3	-	up	0.0321137	up	0.176193	No
SERBP1P3	processed_pseudogene	3	-	up	0.0371009	up	0.239823	No
SETBP1	protein_coding	18	+	down	0.0224386	down	0.0683721	Yes
SETSIP	protein_coding	1	-	up	0.053488	up	0.172459	No
SFMBT1	protein_coding	3	-	up	0.0380478	up	0.117529	No
SGPP1	protein_coding	14	-	down	0.0725774	down	0.333316	No
SGTB	protein_coding	5	-	up	0.0278072	up	0.125001	No
SLC15A4	protein_coding	12	-	down	0.0147259	down	0.0685258	Yes
SLC16A4	protein_coding	1	-	up	0.0426402	up	0.178441	No
SLC19A2	protein_coding	1	-	down	0.0773534	down	0.242767	No
SLC22A17	protein_coding	14	-	up	0.0263046	up	0.0670687	Yes
SLC30A4	protein_coding	15	-	down	0.0334851	down	0.0950715	Yes
SLC35G5	protein_coding	8	+	up	0.0782903	up	0.315366	No
SLC5A2	protein_coding	16	+	up	0.0627631	up	0.276353	No
SLC9A3-AS1	processed_transcript	5	+	up	0.0933436	up	0.284943	No
SLCO4C1	protein_coding	5	-	down	0.0611009	down	0.178441	No
SMARCE1P1	processed_pseudogene	11	-	up	0.0182378	up	0.0784851	Yes
SNHG19	lincRNA	16	-	up	0.0270824	up	0.130454	No
SNHG22	antisense_RNA	18	+	up	0.0728834	up	0.166559	No
SNHG25	lincRNA	17	+	up	0.0426402	up	0.176193	No
SNORD22	snoRNA	11	-	up	0.0522998	up	0.27152	No
SNRNP27	protein_coding	2	+	up	0.0336638	up	0.0926748	Yes
SOX4	protein_coding	6	+	up	0.0780347	up	0.272179	No
SPACA6	protein_coding	19	+	up	0.0561856	up	0.136536	No
SPIN4	protein_coding	X	-	down	0.0603144	down	0.177653	No
SPON2	protein_coding	4	-	down	0.0328305	down	0.0710335	Yes
SREK1	protein_coding	5	+	up	0.0313361	up	0.114559	No
SRSF11	protein_coding	1	+	up	0.027736	up	0.110929	No
SSTR2	protein_coding	17	+	up	0.0650592	up	0.170815	No
ST20-AS1	antisense_RNA	15	+	up	0.0278646	up	0.0790208	Yes
STAR	protein_coding	8	-	up	0.043228	up	0.187076	No
STYK1	protein_coding	12	-	down	0.0939926	down	0.09956	Yes
SUDS3P1	processed_pseudogene	5	+	up	0.0261276	up	0.0899601	Yes
SULT1A3	protein_coding	16	+	up	0.0658463	up	0.269979	No
SYNGR1	protein_coding	22	+	down	0.0561856	down	0.287087	No
SYT11	protein_coding	1	+	down	0.0554931	down	0.166765	No
SYT17	protein_coding	16	+	down	0.0515892	down	0.078939	Yes
SYT2	protein_coding	1	-	up	0.0147259	up	0.0980264	Yes
TAS2R4	protein_coding	7	+	up	0.0449796	up	0.166965	No
TBC1D22A-AS1	antisense_RNA	22	-	up	0.0574517	up	0.242118	No
TCEAL3	protein_coding	X	+	up	0.0274229	up	0.0894641	Yes
TCF25	protein_coding	16	+	up	0.0495846	up	0.142258	No
TCF7L1	protein_coding	2	+	up	0.0432474	up	0.136536	No
TEPP	protein_coding	16	+	up	0.0232044	up	0.0989713	Yes
TFCP2L1	protein_coding	2	-	down	0.0728372	down	0.280946	No
TGFBR3	protein_coding	1	-	down	0.0147259	down	0.0670687	Yes
TIGD7	protein_coding	16	-	down	0.0462435	down	0.0683721	Yes
TMC4	protein_coding	19	-	up	0.0927825	up	0.211323	No
TMCC3	protein_coding	12	-	down	0.0388769	down	0.0785075	Yes
TMED7-TICAM2	protein_coding	5	-	down	0.097436	down	0.337904	No
TMEM14EP	transcribed_processed_pseudogene	3	-	up	0.0132178	up	0.0875521	Yes
TMEM237	protein_coding	2	-	down	0.0450525	down	0.172459	No
TMEM266	protein_coding	15	+	up	0.01853	up	0.0857674	Yes
TMEM64	protein_coding	8	-	down	0.0945503	down	0.236114	No
TMPOP2	processed_pseudogene	16	+	down	0.0753171	down	0.210287	No
TNFRSF13B	protein_coding	17	-	up	0.0715918	up	0.115757	No
TNFRSF6B	protein_coding	20	+	up	0.084392	up	0.273027	No
TPH1	protein_coding	11	-	up	0.0611298	up	0.254658	No
TRAF3IP1	protein_coding	2	+	up	0.0152375	up	0.0790881	Yes
TRBJ2-1	TR_J_gene	7	+	down	0.0611009	down	0.0884892	Yes
TRBV5-6	TR_V_gene	7	+	down	0.096431	down	0.213899	No
TRBV9	TR_V_gene	7	+	down	0.0653164	down	0.246306	No
TRDV1	TR_V_gene	14	+	down	0.0654643	down	0.226103	No
TRGC1	TR_C_gene	7	-	down	0.0386897	down	0.104831	No
TRGV10	TR_V_gene	7	-	down	0.045978	down	0.131763	No
TRGV3	TR_V_gene	7	-	down	0.053488	down	0.15609	No
TTLL7	protein_coding	1	-	up	0.0830421	up	0.427007	No
TUB	protein_coding	11	+	up	0.0637962	up	0.186518	No
TYW1B	protein_coding	7	-	up	0.0252275	up	0.0790208	Yes
U62317.5	lincRNA	22	+	up	0.045978	up	0.134339	No
UACA	protein_coding	15	-	up	0.0759583	up	0.296953	No
UBE2Q2P2	transcribed_unprocessed_pseudogene	15	+	up	0.0328305	up	0.0785075	Yes
UBXN10	protein_coding	1	+	down	0.0342045	down	0.233197	No
UPF3AP2	transcribed_processed_pseudogene	17	-	up	0.0958458	up	0.259984	No
UPF3AP3	transcribed_processed_pseudogene	9	-	up	0.0654643	up	0.182053	No
UPF3B	protein_coding	X	-	up	0.0224817	up	0.0998104	Yes
UPK3B	protein_coding	7	+	up	0.0352667	up	0.166559	No
USP28	protein_coding	11	-	down	0.0182378	down	0.0683721	Yes
VAV3	protein_coding	1	-	down	0.0147259	down	0.0670687	Yes
WASH3P	transcribed_unprocessed_pseudogene	15	+	up	0.0352667	up	0.12854	No
WDR60	protein_coding	7	+	up	0.0255935	up	0.115015	No
WDR70	protein_coding	5	+	up	0.0262712	up	0.0886222	Yes
WDSUB1	protein_coding	2	-	down	0.0132178	down	0.0670687	Yes
XPNPEP2	protein_coding	X	+	down	0.0158283	down	0.0683721	Yes
YTHDC1	protein_coding	4	-	up	0.0214975	up	0.0769077	Yes
Z93930.2	antisense_RNA	22	+	up	0.0251641	up	0.133635	No
ZC3H13	protein_coding	13	-	up	0.0177646	up	0.0710335	Yes
ZEB1	protein_coding	10	+	up	0.0211413	up	0.0670687	Yes
ZEB2	protein_coding	2	-	up	0.0613059	up	0.18551	No
ZFHX3	protein_coding	16	-	up	0.0411609	up	0.0994306	Yes
ZNF184	protein_coding	6	-	down	0.0442968	down	0.229077	No
ZNF365	protein_coding	10	+	down	0.0753171	down	0.200302	No
ZNF595	protein_coding	4	+	down	0.045978	down	0.0790208	Yes
ZNF682	protein_coding	19	-	up	0.0352667	up	0.0989713	Yes
ZNF714	protein_coding	19	+	up	0.0226694	up	0.0948674	Yes
ZNF90P1	processed_pseudogene	3	+	up	0.0935746	up	0.280946	No
ZNHIT6	protein_coding	1	-	up	0.0214975	up	0.0731822	Yes
ZRSR1	protein_coding	5	+	up	0.0352667	up	0.147258	No
ZRSR2	protein_coding	X	+	up	0.0352667	up	0.140297	No
								210	Number of checks								Primary	PY sensitivty
								616	Total number of DEGs in this model					Combined adj. P-value for all genes showing consistent results in the 2 models		adj. P-vlue	0.0281387	0.0780616
								0.340909	Proportion that are consistent with original model

## Sheet: Common DEGs_n67
A novel role for vaping in mitochondrial gene dysregulation and inflammation fundamental to disease development, By: Tommasi et al.
Table S2. Differntially expressed genes (DEGs) in smokers as compared to controls
				Primary Model		PY sensitivity model		Consistency with primary model
gene_name	gene_type.x	Chromosome.x	Strand.x	FCdirection.x	adj.P.Val.x	FCdirection.y	adj.P.Val.y	Yes | No
AC006033.2	lincRNA	7	-	down	0.063269	down	0.166765	No
AC010653.3	processed_pseudogene	16	-	up	0.0229102	up	0.0731822	Yes
AC026150.2	unprocessed_pseudogene	15	+	up	0.0224386	up	0.0683721	Yes
AC087286.4	sense_intronic	15	+	up	0.0268257	up	0.0989713	Yes
ADGRG1	protein_coding	16	+	down	0.0132178	down	0.0670687	Yes
ADGRG5	protein_coding	16	+	down	0.0132178	down	0.0670687	Yes
ADRB2	protein_coding	5	+	down	0.0300788	down	0.123555	No
AGAP14	unprocessed_pseudogene	10	+	down	0.0685502	down	0.112386	No
AL356488.2	lincRNA	1	+	up	0.0352667	up	0.151187	No
AL359644.1	antisense_RNA	9	+	up	0.0931432	up	0.332273	No
AL591866.1	processed_pseudogene	1	+	up	0.0214975	up	0.33109	No
ALDH7A1	protein_coding	5	-	up	0.0278646	up	0.0705911	Yes
ANKRD36BP2	transcribed_unprocessed_pseudogene	2	+	up	0.0351467	up	0.0951682	Yes
ATP5G2P3	processed_pseudogene	2	+	up	0.0234218	up	0.156143	No
B3GAT1	protein_coding	11	-	down	0.0132178	down	0.0670687	Yes
BEX3	protein_coding	X	+	up	0.0714656	up	0.229766	No
C9orf172	protein_coding	9	+	down	0.0278646	down	0.132598	No
CACNA2D2	protein_coding	3	-	down	0.0132178	down	0.0683721	Yes
CARMIL3	protein_coding	14	+	down	0.0348274	down	0.114909	No
CCL4	protein_coding	17	+	down	0.0494468	down	0.156143	No
COL27A1	protein_coding	9	+	up	0.0262521	up	0.144419	No
ERBB2	protein_coding	17	+	down	0.0152128	down	0.0955272	Yes
FGFBP2	protein_coding	4	-	down	0.0132178	down	0.0670687	Yes
GZMA	protein_coding	5	+	down	0.0147259	down	0.0670687	Yes
GZMH	protein_coding	14	-	down	0.0147259	down	0.0572016	Yes
HIST1H2BD	protein_coding	6	+	up	0.0687284	up	0.173591	No
LAIR2	protein_coding	19	+	down	0.0795534	down	0.284508	No
MAGI2-AS3	processed_transcript	7	+	up	0.0559272	up	0.224977	No
MDS2	protein_coding	1	+	up	0.0340637	up	0.183241	No
MEF2C-AS1	antisense_RNA	5	+	up	0.0564682	up	0.233671	No
MIR3648-1	miRNA	21	+	up	0.0214975	up	0.105778	No
MIR3648-2	miRNA	21	+	up	0.0214975	up	0.105778	No
MLH3	protein_coding	14	-	up	0.0775067	up	0.301864	No
MT-RNR1	Mt_rRNA	M	+	up	0.0156419	up	0.0953569	Yes
MT-TA	Mt_tRNA	M	-	up	0.0278072	up	0.147293	No
MT-TG	Mt_tRNA	M	+	up	0.0374242	up	0.247057	No
MT-TH	Mt_tRNA	M	+	up	0.0631925	up	0.231532	No
MT-TI	Mt_tRNA	M	+	up	0.0760662	up	0.222296	No
MT-TK	Mt_tRNA	M	+	up	0.053488	up	0.2655	No
MT-TL2	Mt_tRNA	M	+	up	0.0497693	up	0.153198	No
MT-TM	Mt_tRNA	M	+	up	0.0420691	up	0.206157	No
MT-TQ	Mt_tRNA	M	-	up	0.0684244	up	0.242599	No
MTRNR2L3	protein_coding	20	-	up	0.0549217	up	0.176168	No
MYRF	protein_coding	11	+	down	0.0685704	down	0.182146	No
NEXN	protein_coding	1	+	up	0.0443666	up	0.230361	No
NINL	protein_coding	20	-	down	0.0427384	down	0.187415	No
NKG7	protein_coding	19	-	down	0.0132178	down	0.0572016	Yes
NUAK1	protein_coding	12	-	down	0.0279669	down	0.0683721	Yes
OSBPL5	protein_coding	11	-	down	0.0269819	down	0.0683721	Yes
OST4	protein_coding	2	-	up	0.0450525	up	0.186164	No
PDGFRB	protein_coding	5	-	down	0.0132178	down	0.0670687	Yes
POLR3G	protein_coding	5	+	up	0.0249792	up	0.236114	No
PPBP	protein_coding	4	-	up	0.0986386	up	0.442131	No
PRF1	protein_coding	10	-	down	0.0156932	down	0.0710335	Yes
RNF32	protein_coding	7	+	up	0.0532346	up	0.282981	No
SCD5	protein_coding	4	-	down	0.0728372	down	0.137557	No
SLC1A7	protein_coding	1	-	down	0.0403831	down	0.131142	No
SMIM5	protein_coding	17	+	up	0.0599562	up	0.236449	No
SOX13	protein_coding	1	+	down	0.0132178	down	0.0670687	Yes
SVIP	protein_coding	11	-	up	0.0132178	up	0.0670687	Yes
TBX21	protein_coding	17	+	down	0.0132178	down	0.0572016	Yes
TMIE	protein_coding	3	+	up	0.0550338	up	0.344463	No
TNNC1	protein_coding	3	-	up	0.0224386	up	0.107695	No
TSHZ2	protein_coding	20	+	up	0.0132178	up	0.0670687	Yes
TTC38	protein_coding	22	+	down	0.0169698	down	0.0670687	Yes
WHAMMP2	transcribed_unprocessed_pseudogene	15	+	up	0.0357837	up	0.167368	No
ZNF385D	protein_coding	3	-	up	0.0349925	up	0.199965	No
								24	Number of checks						Primary	PY sensitivty
								67	Total number of DEGs in this model			Combined adj. P-value for all genes showing consistent results in the 2 models		adj. P-vlue	0.0178542	0.0714838
								0.358209	Proportion that are consistent with original model
